# Supplementary material for: Description of three new species of Geometridae (Lepidoptera) using species delimitation in an integrative taxonomy approach for a cryptic species complex
Source: PeerJ. 2021 May 18;9:e11304. doi: 10.7717/peerj.11304 (PMC8139274; doi:10.7717/peerj.11304)
Supplement: Supplemental Information 1 [file peerj-09-11304-s001.fasta]

>B12_K2369-1
----SARTWWGAGCTGGAATAATTGGAACTTCTTTAAGTTTATTAATTCGAGCTGAATTAGGAAACCCCGGCTCTTTAATTGGTGATGATCAAATTTATAATACTATTGTTACAGCTCATGCTTTTATTATAATTTTTTTTATGGTTATACCTATTATAATTGGAGGATTTGGAAATTGACTTGTACCATTAATATTAGGAGCACCTGATATAGCTTTCCCACGAATAAATAATATAAGATTCTGATTACTCCCCCCCYCTATTACTCTTCTAATTTCTAGAARAATTGTTGAAAATGGGGCTGGAACAGGATGAACAGTTTACCCCCCYCTATCTTCTAATATTGCTCACGGTGGTAGATCTGTAGATTTAGCTATTTTTTCTTTACATTTAGCAGGAATTTCTTCAATTTTAGGTGCAATTAATTTTATTACTACCATTATTAATATACGATTAAATAATATATTTTTTGATCAACTACCTTTATTTGTATGAGCTGTTGGAATTACAGCATTTTTACTATTATTATCATTACCCGTATTAGCTGGAGCTATTACTATATTATTAACAGATCGAAATTTAAATACATCTTTTTTCGACCCTGCAGGAGGAGGAGACCCAATTTTATACCAACATCTATTCTGATTTTTTGG
>A07_K2453-4-1
----GGATTTGAGCAGGGATAATTGGAACTTCTTTAAGTTTATTAATTCGAGCAGAATTAGGTAATCCAGGATCATTAATTGGAGATGATCAAATTTATAATACTATTGTAACAGCTCATGCATTTATTATAATTTTTTTTATAGTAATACCTATTATAATTGGAGGATTCGGTAATTGACTTGTACCTTTAATGCTAGGTGCCCCTGATATAGCTTTCCCCCGAATAAATAATATAAGATTCTGATTACTGCCCCCCTCTATTACCTTATTAATTTCCARAARAATTGTARAAAATGGAGCTGGCACAGGATGAACTGTGTACCCCCCACTTTCATCTAATATTGCCCATAGTGGAAGATCAGTARATCTCGCTATTTTCTCCTTACATTTAGCTGGAATTTCTTCAATTTTAGGAGCAATTAATTTTATTACTACTATTATTAATATACGATTAAATAATATATTTTTTGATCAATTACCTTTATTTGTTTGAGCTGTGGGAATTACAGCATTTTTATTATTATTATCGTTACCTGTTTTAGCAGGGGCTATTACTATATTATTAACAGACCGAAATTTAAATACATCATTTTTTGATCCTGCAGGTGGTGGAGATCCTATTTTATATCAACATTTATTTTGATTTTTTGG
>B09_M591-1
----GGATTTRAGCAAGGAWAATTGGAACTTCTTTAAGTTTATTAATTCGAGCTGAATTAGGAAACCCAGGATCTCTAATTGGTGATGACCAAATTTATAACACTATTGTTACAGCCCATGCTTTTATTATAATTTTTTTTATAGTTATACCTATTATAATTGGAGGATTTGGAAATTGACTTGTTCCTTTAATATTAGGAGCTCCTGATATAGCTTTCCCGCGAATAAATAATATAAGATTTTGATTATTACCCCCCYCTATTACTCTATTAATTTCAAGTARAATTGTARAAAATGGAGCTGGAACAGGATGAACAGTTTATCCCCCTTTATCTTCTAATATTGCTCATGGTGGCARATCAGTAGATCTAGCTATTTTTTCTTTACACTTAGCAGGAATTTCTTCAATTTTAGGTGCAATTAATTTTATTACTACTATTATTAATATACGATTAAATAATATATTTTTTGATCAATTACCTTTATTTGTTTGAGCTGTTGGAATTACAGCATTTTTATTATTACTATCTTTACCAGTATTAGCTGGAGCTATTACTATATTATTAACAGATCGAAACTTAAATACTTCATTTTTTGACCCTGCTGGAGGAGGGGATCCTATTTTATATCAACATTTATTTTGATTTTTTGK
>A12_K2367-5
----GAYYYTGAGCWTGTATRATTKGWWSWKCACTAAGTTTATTAATTCGAGCTSMWTTAGGTAATCCTGGATCTCTAATTGGCGATGATCAAATTTATAACACTATTGTCACAGCACATGCTTTTATTATAATTTTTTTTATAGTTATACCTATTATAATTGGAGGATTTGGAAATTGACTTGTACCTTTAATATTAGGGGCCCCTGACATAGCTTTTCCACGAATAAATAATATAAGATTTTGATTACTTCCCCCTTCTATTACCCTTTTAATTTCTAGAAGAATCGTTGAAAATGGAGCTGGAACAGGATGAACAGTTTATCCACCTTTATCTTCTAATATTGCTCATGGTGGAAGATCAGTAGATTTAGCTATTTTTTCTTTACATTTAGCAGGAATTTCTTCAATTTTAGGAGCAATTAATTTTATTACCACTATTATTAATATACGATTAAATAATATATTTTTTGATCAATTACCTTTATTTGTATGAGCTGTTGGAATTACAGCATTTTTATTATTATTATCTTTACCGGTATTAGCAGGGGCTATTACTATATTATTAACAGATCGAAATTTAAATACATCATTTTTTGACCCTGCTGGAGGAGGAGATCCTATTTTATATCAACATTTATTTTGATTTTTTGG
>A06_M573-1-3
----GGATTTRAGCAGGAATAATTGGAACTTCTTTAAGTTTATTAATTCGAGCAGAATTAGGTAATCCAGGATCATTAATTGGAGATGATCAAATTTATAATACTATTGTAACAGCTCATGCATTTATTATAATTTTTTTTATAGTAATACCTATTATAATTGGAGGATTCGGTAATTGACTTGTACCTTTAATGCTAGGTGCCCCTGATATAGCTTTCCCCCGAATAAATAATATAAGATTCTGATTACTGCCCCCCTCTATTACCTTATTAATTTCCARAARAATTGTARAAAATGGAGCTGGCACAGGATGAACTGKGTACCCCCCMCTTTCATCTAATATTGCCCATAGTGGAARATCAGTARATCTCGCTATTTTCTCCTTACATTTAGCTGGAATTTCTTCAATTTTAGGAGCAATTAATTTTATTACTACTATTATTAATATACGATTAAATAATATATTTTTTGATCAATTACCTTTATTTGTTTGAGCTGTGGGAATTACAGCATTTTTATTATTATTATCGTTACCTGTTTTAGCAGGGGCTATTACTATATTATTAACAGACCGAAATTTAAATACATCATTTTTTGATCCTGCAGGTGGTGGAGATCCTATTTTATATCAACATTTATTTTGATTTTTTGG
>C06_K1228-1
----GGAKKTMSAGCASGATAATTGGAACTTCTTTAAGTTTATTAATTCGAGCTGMWTTAGGAAATCCAGGCTCATTAATTGGTGATGATCAAATTTATAATACAATTGTCACAGCTCATGCTTTTATTATAATTTTCTTTATAGTTATACCTATTATAATTGGAGGATTTGGAAATTGACTTGTTCCTTTAATATTAGGAGCTCCAGATATAGCATTCCCTCGGATAAATAATATAAGATTCTGATTATTACCTCCCTCTATTACTCTATTAATTTCAAGAAGAATTGTAGAAAATGGAGCTGGAACAGGATGAACAGTTTACCCCCCTTTATCCTCTAATATTGCTCATGGAGGTAGATCAGTAGATTTAGCTATTTTTTCATTACATTTAGCAGGAATCTCTTCAATTTTAGGAGCAATTAATTTTATTACTACTATTATTAATATGCGATTAAATAATATATTTTTTGATCAATTACCTTTATTTGTGTGAGCAGTTGGAATTACAGCATTTTTATTATTATTATCATTACCTGTATTAGCTGGAGCTATTACTATATTATTAACAGACCGAAATTTAAATACATCATTTTTTGATCCTGCGGGAGGAGGGGACCCTATTTTATACCAACATTTATTTTGATTTTTTGG
>H05_M516-1
-------------RCAGGATAATTGGAACTTCACTAAGTTTATTAATTCGAGCTGAATTAGGTAATCCTGGATCTCTAATTGGCGATGATCAAATTTATAACACTATTGTCACAGCACATGCTTTTATTATAATTTTTTTTATAGTTATACCTATTATAATTGGAGGATTTGGAAATTGACTTGTACCTTTAATATTAGGGGCCCCTGACATAGCTTTTCCACGAATAAATAATATAAGATTTTGATTACTTCCCCCTTCTATTACCCTTTTAATTTCTAGAARAATCGTTGAAAATGGAGCTGGAACAGGATGAACAATTTATCCACCTTTATCTTCTAATATTGCTCATGGTGGAAGATCAGTAGATTTAGCTATTTTTTCTTTACATTTAGCAGGAATTTCTTCAATTTTAGGAGCAATTAATTTTATTACCACTATTATTAATATACGATTAAATAATATATTTTTTGATCAATTACCTTTATTTGTATGAGCTGTTGGAATTACAGCATTTTTATTATTATTATCTTTACCGGTATTAGCAGGGGCTATTACTATATTATTAACAGATCGAAATTTAAATACATCATTTTTTGACCCTGCTGGAGGAGGAGATCCTATTTTATATCAACATTTATTTTGATTTTTTGG
>H06_K2325-16
----GGAATTTRAGCTGGATAATTGGAACTTCTTTAAGTTTATTAATTCGAGCAGAATTAGGAAATCCTGGATCTTTAATTGGAGATGATCAAATTTATAATACTATCGTAACAGCTCATGCTTTTATTATAATTTTTTTTATAGTAATACCAATTATAATTGGAGGTTTTGGAAACTGATTAGTACCTTTAATACTTGGAGCTCCTGATATAGCTTTCCCCCGAATAAATAATATAAGATTTTGATTACTTCCCCCCTCTATTACTTTACTGATTTCAAGAARAATTGTARAAAATGGAGCTGGAACTGGATGAACAGTGTACCCCCCMCTTTCATCTAAWATTGCTCATGGAGGAARAWCAGTARATTTAGCTATCTTTTCCTTACATTTAGCAGGAATTTCTTCAATTTTAGGTGCAATTAATTTTATTACAACTATTATTAATATACGATTAAATAATTTATTTTTTGATCAATTACCTTTATTTGTTTGAGCTGTAGGAATTACAGCATTTTTATTATTATTATCATTACCTGTATTAGCTGGAGCTATTACTATATTATTAACAGATCGAAATTTAAATACCTCATTTTTTGATCCTGCAGGAGGAGGAGACCCAATTTTATATCAACATTTATTTTGATTTTTTGG
>E05_M573-1-5
----GGATTTGAGCAGGAATAATTGGAACTTCTTTAAGTTTATTAATTCGAGCAGAATTAGGTAATCCAGGATCATTAATTGGAGATGATCAAATTTATAATACTATTGTAACAGCTCATGCATTTATTATAATTTTTTTTATAGTAATACCTATTATAATTGGAGGATTCGGTAATTGACTTGTACCTTTAATGCTAGGTGCCCCTGATATAGCTTTCCCCCGAATAAATAATATAAGATTCTGATTACTGCCCCCCTCTATTACCTTATTAATTTCCAGAARAATTGTARAAAATGGAGCTGGCACAGGATGAACTGTGTACCCCCCACTTTCATCTAATATTGCCCATAGTGGAARATCAGTARATCTCGCTATTTTCTCCTTACATTTAGCTGGAATTTCTTCAATTTTAGGAGCAATTAATTTTATTACTACTATTATTAATATACGATTAAATAATATATTTTTTGATCAATTACCTTTATTTGTTTGAGCTGTGGGAATTACAGCATTTTTATTATTATTATCGTTACCTGTTTTAGCAGGGGCTATTACTATATTATTAACAGACCGAAATTTAAATACATCATTTTTTGATCCTGCAGGTGGTGGAGATCCWATTTWATATCAACATTTATTTTGATTTTTTGG
>C04_K2453-4-2
----AATTTARAGCAGGAATAATTGGAACTTCTTTAAGTTTATTAATTCGAGCAGAWTTAGGTAATCCAGGATCATTAATTGGAGATGATCAAATTTATAATACTATTGTAACAGCTCATGCATTTATTATAATTTTTTTTATAGTAATACCTATTATAATTGGAGGATTCGGTAATTGACTTGTACCTTTAATGCTAGGTGCCCCTGATATAGCTTTCCCCCGAATAAATAATATAAGATTCTGATTACTGCCCCCCTCTATTACCTTATTAATTTCCARAARAATTGTARAAAATGGAGCTGGCACAGGATGAACTGKGTACCCCCCMCTTTCATCTAATATTGCCCATAGTGGAARATCAGTARATCTCGCTATTTTCTCCTTACATTTAGCTGGAATTTCTTCAATTTTAGGAGCAATTAATTTTATTACTACTATTATTAATATACGATTAAATAATATATTTTTTGATCAATTACCTTTATTTGTTTGAGCTGTGGGAATTACAGCATTTTTATTATTATTATCGTTACCTGTTTTAGCAGGGGCTATTACTATATTATTAACAGACCGAAATTTAAATACATCATTTTTTGATCCTGCAGGTGGTGGAGATCCTATTTTATATCAACATTTATTTTGATTTTTTGG
>H11_K2367-3
----STAGTWGAGCAGGAATAATTGGAACTTCACTAAGTTTATTAATTCGAGCTGAATTAGGTAATCCTGGATCTCTAATTGGCGATGATCAAATTTATAACACTATTGTCACAGCACATGCTTTTATTATAATTTTTTTTATAGTTATACCTATTATAATTGGAGGATTTGGAAATTGACTTGTACCTTTAATATTAGGGGCCCCTGACATAGCTTTTCCACGAATAAATAATATAAGATTTTGATTACTTCCCCCTTCTATTACCCTTTTAATTTCTAGAARAATCGTTGAAAATGGAGCTGGAACAGGATGAACAGTTTATCCACCTTTATCTTCTAATATTGCTCATGGKGGAARATCAGTARATTTAGCTATTTTTTCTTTACATTTAGCAGGAATTTCTTCAATTTTAGGAGCAATTAATTTTATTACCACTATTATTAATATACGATTAAATAATATATTTTTTGATCAATTACCTTTATTTGTATGAGCTGTTGGAATTACAGCATTTTTATTATTATTATCTTTACCGGTATTAGCAGGGGCTATTACTATATTATTAACAGATCGAAATTTAAATACATCATTTTTTGACCCTGCTGGAGGAGGAGATCCTATTTTATATCAACATTTATTTTGATTTTTTGG
>C05_K2453-4-3
----GGATTTRAGCAGGAATAATTGGAACTTCTTTAAGTTTATTAATTCGAGCAGAATTAGGTAATCCAGGATCATTAATTGGAGATGATCAAATTTATAATACTATTGTAACAGCTCATGCATTTATTATAATTTTTTTTATAGTAATACCTATTATAATTGGAGGATTCGGTAATTGACTTGTACCTTTAATGCTAGGTGCCCCTGATATAGCTTTCCCCCGAATAAATAATATAAGATTCTGATTACTGCCCCCCTCTATTACCTTATTAATTTCCARAARAATTGTARAAAATGGAGCTGGCACAGGATGAACTGKGTACCCCCCMCTTTCATCTAATATTGCCCATAGTGGAARATCAGTARATCTCGCTATTTTCTCCTTACATTTAGCTGGAATTTCTTCAATTTTAGGAGCAATTAATTTTATTACTACTATTATTAATATACGATTAAATAATATATTTTTTGATCAATTACCTTTATTTGTTTGAGCTGTGGGAATTACAGCATTTTTATTATTATTATCGTTACCTGTTTTAGCAGGGGCTATTACTATATTATTAACAGACCGAAATTTAAATACATCATTTTTTGATCCTGCAGGTGGTGGAGATCCWATTTTATATCAACATTTATTTTGATTTTTTGG
>H04_K2452-4
----TGATTTAAGCAGGAATAATCGGTACTTCTTTAAGTTTATTAATTCGAGCTGAATTAGGTAATCCAGGCTCTTTAATTGGAGATGATCAAATTTATAATACTATTGTTACAGCTCATGCTTTTATTATAATTTTTTTTATAGTAATACCAATTATAATTGGAGGATTTGGAAATTGATTAGTACCCTTAATATTAGGAGCTCCAGATATAGCTTTCCCTCGAATAAATAATATAAGATTTTGATTACTACCTCCCTCTATTACCCTATTAATTTCAAGTARAATTGTARAAAATGGAGCAGGAACTGGATGAACAGTGTACCCCCCTCTCTCATCTAAWATTGCTCATARAGGTARATCAGTARATTTAGCTATTTTTTCCTTACATTTAGCAGGAATTTCTTCAATTTTAGGGGCAATTAATTTTATTACTACCATTATTAATATACGATTAAATAATATGTTTTTTGATCAATTACCTTTATTTGTTTGAGCAGTAGGTATTACAGCATTTTTATTATTATTATCATTACCTGTATTAGCTGGAGCTATTACTATATTATTAACAGATCGAAATTTAAATACATCTTTTTTCGATCCTGCRGGAGGAGGAGATCCAATTTTATATCAACATTTATTTTGATTTTTTGG
>H10_K2157-2
----GGAKTTGAGCAGGAATAATTGGAACTTCTTTAAGTTTATTAATTCGAGCAGAATTAGGAAATCCTGGATCTTTAATTGGAGATGACCAAATTTATAATACCATCGTAACAGCTCATGCTTTTATTATAATTTTTTTTATAGTAATACCTATTATAATTGGAGGATTTGGAAATTGATTAGTCCCTTTAATATTAGGAGCTCCTGATATAGCTTTCCCTCGAATAAATAATATAAGATTTTGATTACTTCCCCCCYCTATTACCCTATTAATTTCAAGAAGAATTGTTGAAAATGGAGCTGGAACTGGTTGAACAGTGTACCCCCCMCTTTCATCTAATATTGCTCATGGAGGAAGTTCAGTAGATTTAGCTATTTTTTCTTTACATTTAGCTGGTATTTCCTCAATTTTAGGAGCAATTAATTTTATTACTACCATTATTAACATACGATTAAATAATATATTTTTTGATCAATTACCTTTATTTGTTTGAGCTGTGGGAATCACAGCATTTTTATTATTACTATCATTACCTGTATTAGCTGGAGCTATTACTATATTACTTACAGATCGAAATTTAAATACATCATTTTTTGACCCTGCTGGTGGGGGAGAKCCTATTTTATATCAACATTTATTTTGATTTTTTGG
>C09_M595-1
----GGATTTGAGMTGGAATAGTAGGAACTTCTTTAAGTTTATTAATTCGAGCTGAATTAGGTAACCCAGGATCATTAATTGGAGATGATCAAATTTATAATACTATTGTTACAGCCCATGCTTTTATTATAATTTTTTTTATAGTAATACCTATTATAATTGGAGGATTTGGAAATTGACTTGTCCCACTAATATTAGGAGCTCCGGATATAGCTTTCCCTCGAATAAATAATATAAGATTTTGATTACYCCCCCCCYCTATTACYCTTTTAATTTCAAGAARAATTGTARAAAATGGAGCTGGAACAGGATGAACAGTTTATCCCCCATTATCTTCTAATATTGCTCATGGAGGAARATCTGTTGATTTAGCTATTTTTTCTTTACATTTAGCTGGTATTTCATCTATTTTAGGAGCAATTAATTTCATTACCACTATTATTAATATACGATTAAACAATATATTTTTTGATCAGTTACCTCTATTCGTTTGAGCTGTTGGAATTACTGCATTTTTATTATTACTATCATTACCTGTATTAGCTGGAGCTATTACTATATTATTAACAGATCGTAACTTAAATACATCATTTTTTGACCCTGCTGGAGGAGGAGACCCAATTTTATACCAACATTTATTTTGATTTTTTGG
>D06_K2452-1
----GGAKTTGAGCAGGAATAATCGGTACTTCTTTAAGTTTATTAATTCGAGCTGAATTAGGTAATCCAGGCTCTTTAATTGGAGATGATCAAATTTATAATACTATTGTTACAGCTCATGCTTTTATTATAATTTTTTTTATAGTAATACCAATTATAATTGGAGGATTTGGAAATTGATTAGTACCCTTAATATTAGGAGCTCCAGATATAGCTTTCCCTCGAATAAATAATATAAGATTTTGATTACTACCTCCCTCTATTACCCTATTAATTTCAAGTAGAATTGTAGAAAATGGAGCAGGAACTGGATGAACAGTGTACCCCCCTCTCTCATCTAATATTGCTCATAGAGGTAGATCAGTARATTTAGCTATTTTTTCCTTACATTTAGCAGGAATTTCTTCAATTTTAGGGGCAATTAATTTTATTACTACCATTATTAATATACGATTAAATAATATGTTTTTTGATCAATTACCTTTATTTGTTTGAGCAGTAGGTATTACAGCATTTTTATTATTATTATCATTACCTGTATTAGCTGGAGCTATTACTATATTATTAACAGATCGAAATTTAAATACATCTTTTTTCGATCCTGCRGGAGGAGGAGATCCAATTTTATATCAACATTTATTTTGATTTTTTGG
>B05_K2423-5
----GGATTTGATCAGGAATAATTGGTACTTCTTTAAGTCTATTGATTCGAGCGGAATTAGGTAATCCCGGATCATTGATTGGAGATGATCAAATTTATAACACTATTGTAACAGCTCATGCTTTTATTATAATTTTTTTTATGGTAATACCAATTATAATCGGAGGATTCGGAAATTGATTAGTACCTTTAATATTAGGTGCCCCTGATATAGCTTTTCCTCGAATAAATAATATGAGATTTTGATTACTTCCTCCTTCAATCACTTTATTAATTTCAAGAAGAATTGTAGAAAATGGAGCTGGAACTGGATGAACAGTGTACCCCCCCCTTTCATCTAATATTGCTCATAGTGGAARATCTGTTGATTTAGCTATTTTTTCTTTACATTTAGCTGGAATTTCTTCAATTTTAGGAGCAATTAATTTTATTACTACTATTATTAATATACGATTAAATAACATATTTTTTGATCAATTACCTTTATTTGTATGGGCAGTTGGAATTACTGCATTTTTATTGTTACTATCTTTACCTGTTTTAGCTGGTGCTATTACTATATTATTAACAGACCGAAATTTAAATACATCATTTTTTGATCCGGCAGGAGGARGARATCCTATCTTATATCAACATTTATTTTGATTTTTTGG
>A03_2453-4b
-----------------------TGGAACTTCTTTAAGTTTATTAATTCGAGCAGAATTAGGTAATCCAGGATCATTAATTGGAGATGATCAAATTTATAATACTATTGTAACAGCTCATGCATTTATTATAATTTTTTTTATAGTAATACCTATTATAATTGGAGGATTCGGTAATTGACTTGTACCTTTAATGCTAGGTGCCCCTGATATAGCTTTCCCCCGAATAAATAATATAAGATTCTGATTACTGCCCCCCTCTATTACCTTATTAATTTCCAGAARAATTGTARAAAATGGAGCTGGCACAGGATGAACTGTGTACCCCCCACTTTCATCTAATATTGCCCATAGTGRAARATCAGTARATCTCGCTATTTTCTCCTTACATTTAGCTGGAATTTCTTCAATTTTAGGAGCAATTAATTTTATTACTACTATTATTAATATACGATTAAATAATATATTTTTTGATCAATTACCTTTATTTGTTTGAGCTGTGGGAATTACAGCATTTTTATTATTATTATCGTTACCTGTTTTAGCAGGGGCTATTACTATATTATTAACAGACCGAAATTTAAATACATCATTTTTTGATCCTGCAGGTGGTGGAGATCCTATTTTATATCAACATTTATTTTGATTTTTTGG
>F04_M157-3
-----------AGCTGGAATAATTGGAACTTCTTTAAGTTTATTGATTCGAGCTGAATTAGGAAATCCAGGCTCATTAATTGGAGATGATCAAATTTATAATACTATTGTTACAGCTCATGCTTTTATTATAATTTTTTTTATAGTTATACCTATTATAATTGGAGGATTTGGAAATTGACTTGTACCCCTAATACTAGGTGCCCCAGATATAGCTTTCCCTCGAATAAATAATATAAGATTTTGACTATTACCCCCCYCTATTACTCTTTTAATTTCAAGAARAATTGTAGAAAATGGAGCTGGAACAGGATGAACAGTTTACCCCCCCCYATCTTCTAATGTAGCTCAKGGGGGAARAWCAGTARATTTAGCTATTTTTTCATTACATTTAGCTGGAATTTCTTCAATTTTAGGTGCAATTAACTTTATTACCACTATTATTAATATGCGATTAAATAACATATTTTTTGATCAATTACCTTTATTTGTTTGAGCAGTTGGAATTACAGCATTTTTATTACTTTTATCATTACCTGTATTAGCTGGAGCTATCACCATACTATTAACAGATCGAAATTTAAATACATCATTTTTTGACCCGGCTGGTGGGGGGGATCCTATTTTATATCAACATTTATTTTGATTTTTTGG
>H09_K2322-5
----GGRKTTSYSCAGGAATAATTGGAACTTCCTTAAGTTTATTAATTCGAGCTGAATTAGGGAATCCTGGATCTTTAATTGGAGATGATCAAATTTATAATACTATTGTCACAGCTCACGCTTTTATTATAATTTTTTTCATAGTTATACCCATTATAATTGGGGGATTTGGAAACTGACTTGTGCCTTTAATATTGGGCGCTCCTGATATAGCTTTCCCTCGAATAAATAATATAAGATTTTGATTATTACCCCCTTCTATTACCCTCTTAATCTCAAGAAGAATTGTARAAAATGGGGCTGGAACAGGATGAACAGTTTACCCCCCCTTATCTTCCAATATCGCCCATGGKGGTAGATCTGTARATTTAGCTATTTTTTCTTTACATTTAGCGGGAATCTCTTCAATTTTAGGGGCAATTAATTTTATTACTACTATTATTAATATACGATTAAATAATATATTTTTTGATCAATTACCTTTATTTGTTTGAGCTGTTGGAATTACAGCATTTTTATTATTATTATCTTTACCTGTATTAGCAGGGGCTATTACTATATTATTAACAGATCGAAACTTAAATACATCTTTTTTTGACCCTGCTGGAGGAGGTGACCCTATTTTATACCAACACTTATTTTGATTTTTTGG
>D12_K2417-7
----GTAKTTGAGCAGGTATAATTGGAACTTCTTTAAGCTTATTAATTCGAGCTGAATTAGGAAACCCAGGATCTTTAATTGGAGATGATCAAATTTATAATACTATTGTAACAGCTCATGCTTTTATTATAATTTTTTTTATAGTTATACCTATTATAATTGGGGGATTTGGAAATTGACTTGTTCCTCTTATATTAGGAGCCCCTGATATAGCTTTTCCTCGAATAAATAATATAAGATTCTGATTATTACCTCCTTCTCTTACTTTATTAATTTCAAGAAGAGTAGTARAAAATGGAGCTGGAACAGGATGAACAGTTTACCCCCCMCTATCATCTAATATTGCTCATGGAGGAARATCAGTAGATTTAGCTATTTTTTCTTTACATTTAGCAGGTATTTCTTCTATTTTAGGAGCTATTAATTTTATTACTACTATTATTAATATACGACTAAACAATATATTTTTTGATCAATTACCATTATTTGTTTGAGCTGTAGGTATTACAGCATTTTTATTATTATTATCATTACCAGTATTAGCAGGAGCTATTACTATATTATTAACTGATCGAAATTTAAATACATCTTTTTTCGACCCTGCTGGAGGAGGAGACCCTATTTTATACCAACATTTATTTTGATTTTTTGG
>A09_M022-1
----GGATTTRAGCAAGGATAATTGGAACTTCTTTAAGTTTATTAATTCGAGCTGAATTGGGTAATCCAGGATCTTTAATTGGAGATGATCAAATTTATAATACTATTGTAACAGCCCATGCTTTTATTATAATTTTTTTTATGGTTATACCTATTATAATTGGAGGTTTTGGAAATTGACTTGTACCATTAATACTAGGTGCCCCTGATATAGCTTTCCCCCGAATAAATAATATAAGATTTTGATTACTGCCCCCCTCTATTACTCTCCTAATTTCAAGAARAATTGTCGAAAATGGAGCTGGAACAGGATGAACAGTATACCCCCCATTATCTTCTAATATTGCTCATGGAGGTAGATCTGTARATTTAGCTATTTTTTCTTTACWTTTAGCTGGAATTTCATCAATTCTAGGAGCAATTAATTTTATTACAACTATTATTAATATACGATTAAATAATATATTTTTTGATCAATTACCTTTATTTGTTTGAGCTGTTGGAATCACAGCATTTTTATTATTATTATCATTACCTGTATTAGCGGGAGCTATTACCATATTATTAACTGATCGAAACTTAAACACATCATTTTTTGATCCAGCGGGGGGAGGAGACCCAATTCTTTACCAACATTTATTTTGATTTTTTGG
>G01_K2420-3
----GAATTTRAGCAGGTATAATTGGAACTTCTCTAAGTTTATTAATTCGAGCTGAATTAGGAAACCCGGGATCATTGATTGGAGATGACCAAATTTATAATACTATTGTCACAGCTCATGCTTTTATTATAATTTTTTTTATAGTTATACCAATTATAATTGGKGGATTTGGAAATTGACTTGTTCCTTTAATATTAGGAGCCCCAGATATAGCTTTCCCTCGAATAAATAATATAAGATTTTGATTATTACCACCTTCTATTACTTTACTAATTTCTAGAARAATTGTARAAAATGGAGCTGGAACTGGTTGAACAGTATACCCCCCCTTATCCTCTAATATCGCCCATGGAGGAAGTTCTGTARATTTAGCTATTTTTTCTTTACATTTAGCTGGTATTTCATCAATTTTAGGAGCAATTAATTTTATTACAACTATTATTAATATACGATTAAATAATATATTTTTTGATCAATTACCTTTATTTGTATGAGCAGTTGGAATTACAGCATTTTTACTACTACTTTCATTACCAGTATTAGCAGGAGCTATTACTATATTATTAACAGATCGAAATTTAAATACATCATTTTTTGATCCTGCTGGAGGAGGAGACCCCATTTTATATCAACATCTATGTTGATTTTTTGG
>E04_M573-1-2
----AATTTGAASCAGGAAWAATTGGAACTTCTTTAAGTTTATTAATTCGAGCASAWTTWGGTAATCCAGGATCATTAATTGGAGATGATCAAATTTATAATACTATTGTAACAGCTCATGCATTTATTATAATTTTTTTTATAGTAATACCTATTATAATTGGAGGATTCGGTAATTGACTTGTACCTTTAATGCTAGGTGCCCCTGATATAGCTTTCCCCCGAATAAATAATATAAGATTCTGATTACTGCCCCCCTCTATTACCTTATTAATTTCCARAARAATTGTARAAAATGGAGCTGGCACAGGATGAACTGKGTACCCCCCACTTTCATCTAATATTGCCCATAGTGGAARATCAGTARATCTCGCTATTTTCTCCTTACATTTAGCTGGAATTTCTTCAATTTTAGGAGCAATTAATTTTATTACTACTATTATTAATATACGATTAAATAATATATTTTTTGATCAATTACCTTTATTTGTTTGAGCTGTGGGAATTACAGCATTTTTATTATTATTATCGTTACCTGTTTTAGCAGGGGCTATTACTATATTATTAACAGACCGAAATTTAAATACATCATTTTTTGATCCTGCAGGTGGTGGAGATCCTATTTTATATCAACATTTATTTTGATTTTTTGG
>F10_#107
----GGAKTTGAGCAGGAATAATTGGAACTTCTTTAAGTTTATTAATTCGAGCAGAATTAGGAAATCCTGGATCTTTAATTGGAGATGACCAAATTTATAATACCATCGTAACAGCTCACGCTTTTATTATAATTTTTTTTATAGTAATACCTATTATAATTGGGGGATTTGGAAATTGATTAGTTCCTTTAATATTAGGAGCTCCTGATATAGCTTTCCCTCGAATAAATAATATAAGATTTTGATTACTTCCCCCCYCTATTACCCTATTAATTTCAAGAARAATTGTTGAAAATGGAGCTGGAACTGGTTGAACAGTATACCCCCCMCTTTCATCTAATATTGCTCATGGAGGAAGTTCAGTAGATTTAGCTATTTTTTCTTTACATTTAGCTGGTATTTCCTCAATTTTAGGAGCAATTAATTTTATTACTACCATTATTAACATACGATTAAACAATATATTTTTTGATCAATTACCTTTATTTGTTTGAGCTGTGGGAATCACAGCATTTTTATTATTACTATCATTACCTGTATTAGCTGGAGCTATTACTATATTACTTACAGATCGAAATTTAAATACATCATTTTTTGATCCTGCTGGTGGGGGAGACCCTATTTTATATCAACATTTATTTTGATTTTTTGG
>C01_M527-4
----GGAGTTTGAGCTGGATAATTGGAACTTCTTTAAGTTTATTAATTCGAGCAGAATTAGGAAATCCTGGATCTTTAATTGGAGATGATCAAATTTATAATACTATCGTAACAGCTCATGCTTTTATTATAATTTTTTTTATAGTAATACCAATTATAATTGGAGGTTTTGGAAACTGATTAGTACCTTTAATACTTGGAGCTCCTGATATAGCTTTCCCCCGAATAAATAATATAAGATTTTGATTACTTCCCCCCYCTATTACTTTACTGATTTCAAGAARAATTGTARAAAATGGAGCTGGAACTGGATGAACAGTGTACCCCCCMCTTTCATCTAATATTGCTCATGGAGGAARATCAGTAGATTTAGCTATCTTTTCCTTACATTTAGCAGGAATTTCTTCAATTTTAGGTGCAATTAATTTTATTACAACTATTATTAATATACGATTAAATAATTTATTTTTTGATCAATTACCTTTATTTGTTTGAGCTGTGGGAATTACAGCATTTTTATTATTATTATCATTACCTGTATTAGCTGGAGCTATTACTATATTATTAACAGATCGAAATTTAAATACCTCATTTTTTGATCCTGCAGGAGGAGGAGACCCAATTTTATATCAACATTTATTTTGATTTTTTGG
>C12_K2411-2
----GTAKTTGAGCAGGTATAATTGGAACTTCTTTAAGCTTATTAATTCGAGCTGAATTAGGAAATCCAGGATCTTTAATTGGAGATGATCAAATTTATAATACTATTGTAACAGCTCATGCTTTTATTATAATTTTTTTTATAGTTATACCTATTATAATTGGAGGATTTGGAAATTGACTTGTTCCTCTTATATTAGGAGCCCCTGATATAGCTTTTCCTCGAATAAATAATATAAGATTCTGATTATTACCTCCTTCTCTTACTTTATTAATTTCAAGAAGAGTAGTAGAAAATGGAGCTGGAACAGGATGAACAGTTTACCCCCCMCTATCATCTAATATTGCTCATGGAGGAAGATCAGTAGATTTAGCTATTTTTTCTTTACATTTAGCAGGTATTTCTTCTATTTTAGGAGCTATTAATTTTATTACTACTATTATTAATATACGACTAAACAATATATTTTTTGATCAATTACCATTATTTGTTTGAGCTGTAGGTATTACAGCATTTTTATTATTATTATCATTACCAGTATTAGCAGGAGCTATTACTATATTATTAACTGATCGAAATTTAAATACATCTTTTTTTGACCCTGCTGGAGGAGGAGACCCTATTTTATACCAACATTTATTTTGATTTTTTGG
>F01_M522-3
----GGATTTGATCAGGAATAATTGGAACTTCTTTAAGTTTATTAATTCGAGCAGAATTAGGTAACCCAGGTTCATTAATTGGAGATGACCAAATTTATAACACTATTGTAACAGCTCACGCTTTTATTATAATTTTTTTTATAGTAATACCTATTATAATTGGAGGATTTGGAAATTGATTAGTACCTTTAATATTAGGGGCTCCTGATATAGCTTTCCCTCGAATAAATAATATAAGATTTTGATTACTCCCCCCMTCAATTACTTTATTAATTTCAAGAARAATTGTTGAAAATGGAGCTGGAACTGGATGAACTGTGTACCCCCCMCTTTCATCTAATATCSCCCATAGAGGAARATCTGTTGATTTAGCAATTTTTTCTCTTCATTTAGCTGGAATTTCTTCAATCTTAGGTGCAATTAATTTTATTACTACTATCATTAACATACGATTAAATAATATATTTTTTGATCAATTACCTTTATTTGTTTGAGCTGTTGGAATTACAGCATTTTTACTATTATTATCATTACCTGTTTTAGCGGGAGCTATTACCATATTATTAACAGATCGAAATTTAAATACCTCATTTTTTGATCCTGCTGGAGGAGGAGACCCTATTTTATATCAACATTTATTTTGATTTTTTGG
>H08_K1228-2
----GGAKKTSASCASGAATAATTGGAACTTCATTAAGTTTATTAATTCGGGCTGAATTAGGAAATCCAGGATCTCTAATTGGTGATGATCAAATTTATAATACTATTGTTACAGCACATGCCTTTATTATAATTTTTTTTATAGTTATACCTATTATAATTGGAGGATTCGGAAATTGACTTGTACCTTTAATATTAGGGGCTCCAGATATAGCTTTCCCACGAATAAATAATATAAGATTCTGGTTATTACCCCCCYCYATTACTCTTTTAATTTCTAGTARAATTGTTGAAAATGGGGCGGGAACAGGATGAACAGTTTATCCTCCTTTATCTTCTAATATCGCTCATGGAGGAAGATCTGTARATTTAGCTATTTTTTCTTTACATTTAGCGGGAATTTCTTCAATTTTAGGTGCAATTAATTTTATTACTACTATTATTAATATACGATTAAATAATATATTTTTTGATCAATTACCTTTATTTGTATGAGCTGTTGGAATTACAGCATTTTTATTATTATTATCTTTACCTGTATTAGCTGGGGCTATTACTATACTACTAACAGATCGAAATTTAAATACATCCTTTTTTGATCCTGCGGGAGGAGGAGACCCAATTTTATACCAACATTTATTTTGATTTTTTGG
>F08_M436-1
----GGATTTGAGCAGGAATAATTGGAACTTCTTTAAGTTTATTAATTCGAGCAGAATTAGGAAATCCTGGATCTTTAATTGGAGATGACCAAATTTATAATACCATCGTAACAGCTCATGCTTTTATTATAATTTTTTTTATAGTAATACCTATTATAATTGGAGGATTTGGAAATTGATTAGTTCCTTTAATATTAGGAGCTCCTGATATAGCTTTCCCTCGAATAAATAATATAAGATTTTGATTACTCCCCCCCYCTATTACCCTATTAATTTCAAGAARAATTGTTGAAAATGGAGCTGGAACTGGTTGAACAGTATACCCCCCMCTTTCATCTAAWATTGCTCATGGAGGAAGTTCAGTARATTTAGCTATTTTTTCTTTACATTTAGCTGGTATTTCCTCAATTTTAGGAGCAATTAATTTTATTACTACCATTATTAACATACGATTAAACAATATATTTTTTGATCAATTACCTTTATTTGTTTGAGCTGTGGGAATCACAGCATTTTTATTATTACTATCATTACCTGTATTAGCTGGAGCTATTACTATATTACTTACAGATCGAAATTTAAATACATCATTTTTTGACCCTGCTGGTGGGGGAGACCCTATTTTATATCAACATTTATTTTGATTTTTTGG
>G04_M163-1-1
----RTGRSSSCGCARGAATAATTGGAACTTCTTTAAGTTTATTAATTCGAGCAGAATTAGGTAATCCAGGATCATTAATTGGAGATGATCAAATTTATAATACTATTGTAACAGCTCATGCATTTATTATAATTTTTTTTATAGTAATACCTATTATAATTGGAGGATTCGGTAATTGACTTGTACCTTTAATGCTAGGTGCCCCTGATATAGCTTTCCCCCGAATAAATAATATAAGATTCTGATTACTGCCCCCCTCTATTACCTTATTAATTTCCARAARAATTGTARAAAATGGAGCTGGCACAGGATGAACTGKGTACCCCCCACTTTCATCTAATATTGCCCATAGTGRAARATCAGTARATCTCGCTATTTTCTCCTTACATTTAGCTGGAATTTCTTCAATTTTAGGAGCAATTAATTTTATTACTACTATTATTAATATACGATTAAATAATATATTTTTTGATCAATTACCTTTATTTGTTTGAGCTGTGGGAATTACAGCATTTTTATTATTATTATCGTTACCTGTTTTAGCAGGGGCTATTACTATATTATTAACAGACCGAAATTTAAATACATCATTTTTTGATCCTGCAGGTGGTGGAGATCCTATTTTATATCAACATTTATTTTGATTTTTTGG
>B01_K2416-16
----GTATTTRAGCAGGTATAATTGGAACTTCTTTAAGCTTATTAATTCGAGCTGAATTAGGAAACCCAGGATCTCTAATTGGAGATGATCAAATTTATAATACTATTGTAACAGCTCATGCTTTTATTATAATTTTTTTTATAGTTATACCTATTATAATTGGAGGATTTGGAAATTGACTTGTTCCTCTTATATTAGGAGCCCCTGATATAGCTTTTCCTCGAATAAATAATATAAGATTCTGATTATTACCTCCTTCTCTTACTTTATTAATTTCAAGAAGAGTAGTAGAAAATGGAGCTGGAACAGGATGAACAGTTTACCCCCCMCTATCATCTAAWATTGCTCACGGAGGAARAWCAGTARATTTAGCTATTTTTTCTTTACATTTAGCAGGTATTTCTTCTATTTTAGGAGCTATTAATTTTATTACTACTATTATTAATATACGACTAAACAATATATTTTTTGATCAATTACCATTATTTGTTTGAGCTGTAGGTATTACAGCATTTTTATTATTATTATCATTACCAGTATTAGCAGGAGCTATTACTATATTATTAACTGATCGAAATTTAAATACATCTTTTTTTGACCCTGCTGGAGGAGGAGACCCTATTTTATACCAACATTTATTTTGATTTTTTGG
>F09_M657-1
----GAATTWAAACARGRAAAATTGGAACTTCTTTAAGTTTATTAATTCGAGCMGAATTARRAAATCCTGGATCTTTAATTGGAGATGACCAAATTTATAATACCATCGTAACAGCTCATGCTTTTATTATAATTTTTTTTATAGTAATACCTATTATAATTGGAGGATTTGGAAATTGATTAGTCCCTTTAATATTAGGAGCTCCTGATATAGCTTTCCCTCGAATAAATAATATAAGATTTTGATTACTTCCCCCCTCTATTACCCTATTAATTTCAAGAARAATTGTTGAAAATGGAGCTGGAACTGGTTGAACAGTGTACCCCCCACTTTCATCTAATATTGCTCATGGAGGAAGTTCAGTARATTTAGCTATTTTTTCTTTACATTTAGCTGGTATTTCCTCAATTTTAGGAGCAATTAATTTTATTACTACCATTATTAACATACGATTAAATAATATATTTTTTGATCAATTACCTTTATTTGTTTGAGCTGTGGGAATCACAGCATTTTTATTATTACTATCATTACCTGTATTAGCTGGAGCTATTACTATATTACTTACAGATCGAAATTTAAATACATCATTTTTTGACCCTGCTGGTGGGGGAGATCCTATTTTATATCAACATTTATTTTGATTTTTTGG
>G07_K2454-38
----GGATTTGATCAGGAATAATTGGAACTTCTTTAAGTTTATTAATTCGAGCAGAATTAGGTAACCCAGGCTCATTAATTGGAGATGACCAAATTTATAACACTATTGTAACAGCTCACGCTTTTATTATAATTTTTTTTATAGTAATACCTATTATAATTGGAGGATTTGGAAATTGATTAGTACCTTTAATATTAGGGGCTCCTGATATAGCTTTCCCTCGAATAAATAATATAAGATTTTGATTACTCCCCCCMTCAATTACTTTATTAATTTCAAGAARAATTGTTGAAAATGGAGCTGGAACTGGATGAACTGTGTACCCCCCMCTTTCATCTAATATCSCCCATAGAGGAARATCTGTTGATTTAGCAATTTTTTCTCTTCATTTAGCTGGAATTTCTTCAATCTTAGGTGCAATTAATTTTATTACTACTATCATTAATATACGATTAAATAATATATTTTTTGATCAATTACCTTTATTTGTTTGAGCTGTTGGAATTACAGCATTTTTACTATTATTATCATTACCTGTTTTAGCGGGAGCTATTACCATATTATTAACAGATCGAAATTTAAATACCTCATTTTTTGATCCTGCTGGAGGAGGARACCCWATTTTATATCAACATTTATTTTGATTTTTTGG
>G06_M514-1
----GGATTTGATCASGAATAATTGGTACTTCTTTAAGTCTATTGATTCGAGCGGAWTTAGGTAATCCCGGATCATTGATTGGAGATGATCAAATTTATAACACTATTGTAACAGCTCATGCTTTTATTATAATTTTTTTTATGGTAATACCAATTATAATCGGAGGATTCGGAAATTGATTAGTACCTTTAATATTAGGTGCCCCTGATATAGCTTTTCCTCGAATAAATAATATGAGATTTTGATTACTTCCTCCTTCAATCACTTTATTAATTTCAAGAAGAATTGTAGAAAATGGAGCTGGAACTGGATGAACAGTGTACCCCCCCCTTTCATCTAAWATTGCTCAWAGTGRAARATCTGTTGATTTAGCTATTTTTTCTTTACATTTAGCTGGAATTTCTTCAATTTTAGGAGCAATTAATTTTATTACTACTATTATTAATATACGATTAAATAACATATTTTTTGATCAATTACCTTTATTTGTATGGGCAGTTGGAATTACTGCATTTTTATTGTTACTATCTTTACCTGTTTTAGCTGGTGCTATTACTATATTATTAACAGACCGAAATTTAAATACATCATTTTTTGATCCGGCAGGAGGAGGARATCCTATCTWATATCAACATTTATTTTGATTTTTTGG
>F06_K2423-2
----GTATTTGAGCAAGGATAATTGGAACTTCACTAAGTTTATTAATTCGAGCTGAATTAGGTAATCCTGGATCTCTAATTGGCGATGATCAAATTTATAACACTATTGTCACAGCACATGCTTTTATTATAATTTTTTTTATAGTTATACCTATTATAATTGGAGGATTTGGAAATTGACTTGTACCTTTAATATTAGGGGCCCCTGACATAGCTTTTCCACGAATAAATAATATAAGATTTTGATTACTTCCCCCTTCTATTACCCTTTTAATTTCTAGAARAATCGTTGAAAATGGAGCTGGAACAGGATGAACAATTTATCCACCTTTATCTTCTAATATTGCTCATGGKGGAARATCAGTARATTTAGCTATTTTTTCTTTACATTTAGCAGGAATTTCTTCAATTTTAGGAGCAATTAATTTTATTACCACTATTATTAATATACGATTAAATAATATATTTTTTGATCAATTACCTTTATTTGTATGAGCTGTTGGAATTACAGCATTTTTATTATTATTATCTTTACCGGTATTAGCAGGGGCTATTACTATATTATTAACAGATCGAAATTTAAATACATCATTTTTTGACCCTGCTGGAGGAGGAGATCCTATTTTATATCAACATTTATTTTGATTTTTTGG
>E10_M388-1
----GGATTTRAGCAGGGATAATTGGAACTTCTTTAAGTTTATTAATTCGAGCAGAATTAGGAAATCCTGGATCTTTAATTGGAGATGACCAAATTTATAATACCATCGTAACAGCTCATGCTTTTATTATAATTTTTTTTATAGTAATACCTATTATAATTGGAGGATTTGGAAATTGATTAGTCCCTTTAATATTAGGAGCTCCTGATATAGCTTTCCCTCGAATAAATAATATAAGATTTTGATTACTTCCCCCCYCTATTACCCTATTAATTTCAAGAARAATTGTTGAAAATGGAGCTGGAACTGGTTGAACAGTGTACCCCCCMCTTTCATCTAATATTGCTCATGGAGGAAGTTCAGTAGATTTAGCTATTTTTTCTTTACATTTAGCTGGTATTTCCTCAATTTTAGGAGCAATTAATTTTATTACTACCATTATTAACATACGATTAAATAATATATTTTTTGATCAATTACCTTTATTTGTTTGAGCTGTGGGAATCACAGCATTTTTATTATTACTATCATTACCTGTATTAGCTGGAGCTATTACTATATTACTTACAGATCGAAATTTAAATACATCATTTTTTGACCCTGCTGGTGGGGGAGATCCTATTTTATATCAACATTTATTTTGATTTTTTGR
>A01_K2372-6
----GKATATGAGCAAGGATAATTGGAACTTCACTAAGTTTATTAATTCGAGCTGMMTTAGGTAATCCTGGATCTCTAATTGGCGATGATCAAATTTATAACACTATTGTCACAGCACATGCTTTTATTATAATTTTTTTTATAGTTATACCTATTATAATTGGAGGATTTGGAAATTGACTTGTACCTTTAATATTAGGGGCCCCTGACATAGCTTTTCCACGAATAAATAATATAAGATTTTGATTACTTCCCCCTTCTATTACCCTTTTAATTTCTAGAARAATCGTTGAAAATGGAGCTGGAACAGGATGAACAGTTTATCCACCTTTATCTTCTAATATTGCTCAKGGKGGAARATCAGTARATTTAGCTATTTTTTCTTTACATTTAGCAGGAATTTCTTCAATTTTAGGAGCAATTAATTTTATTACCACTATTATTAATATACGATTAAATAATATATTTTTTGATCAGTTACCTTTATTTGTATGAGCTGTTGGAATTACAGCATTTTTATTATTATTATCTTTACCGGTATTAGCAGGGGCTATTACTATATTATTAACAGATCGAAATTTAAATACATCATTTTTTGACCCTGCTGGAGGAGGAGATCCTATTTTATATCAACATTTATTTTGATTTTTTGG
>A08_M844-2
----GGAKTTGAGCAGGAATAATTGGAACTTCCTTAAGTTTATTAATTCGAGCTGAATTAGGGAATCCTGGATCTTTAATTGGAGATGATCAAATTTATAATACTATTGTCACAGCTCACGCTTTTATTATAATTTTTTTCATAGTTATACCCATTATAATTGGTGGATTTGGAAACTGACTTGTGCCTTTAATATTGGGCGCTCCTGATATAGCTTTCCCTCGAATAAATAATATAAGATTTTGATTATTACCCCCTTCTATTACCCTCTTAATCTCAARAARAATTGTARAAAATGGGGCTGGAACAGGATGAACAGTTTACCCCCCCTTATCTTCCAATATCGCCCATGGTGGTAGATCTGTAGATTTAGCTATTTTTTCTTTACATTTAGCGGGAATCTCTTCAATTTTAGGGGCAATTAATTTTATTACTACTATTATTAATATACGATTAAATAATATATTTTTTGATCAATTACCTTTATTTGTTTGAGCTGTTGGAATTACAGCATTTTTATTATTATTATCTTTACCTGTATTAGCAGGGGCTATTACTATATTATTAACAGATCGAAACTTAAATACATCTTTTTTTGACCCTGCTGGAGGAGGTGACCCTATTTTATACCAACACTTATTTTGATTTTTTGG
>A02_M624-1
----GGATTTSAGCAGGAATAATTGGAACTTCTTTAAGTTTATTAATTCGAGCAGAATTAGGAAATCCTGGATCTTTAATTGGAGATGACCAAATTTATAATACTATTGTAACAGCTCATGCTTTTATTATAATTTTTTTTATAGTAATACCTATTATAATTGGAGGATTTGGAAATTGATTAGTTCCTTTAATATTAGGAGCTCCTGATATAGCTTTCCCTCGAATAAATAATATAAGATTTTGATTACTTCCCCCCTCTATTACCCTATTAATTTCAAGAARAATTGTTGAAAATGGAGCTGGAACTGGTTGAACAGTATACCCCCCMCTTTCATCTAAWATTGCTCATGGAGGAAGTTCAGTARATTTAGCTATTTTTTCTTTACATTTAGCTGGTATTTCCTCAATTTTAGGGGCAATTAATTTTATTACTACCATTATTAACATACGATTAAACAATATATTTTTTGATCAATTACCTTTATTTGTTTGAGCTGTGGGAATCACAGCATTTTTATTATTACTATCATTACCTGTATTAGCTGGAGCTATTACTATATTACTTACAGATCGAAATTTAAATACATCATTTTTTGACCCTGCTGGTGGGGGAGACCCTATTTTATATCAACATTTATTTTGATTTTTTGG
>A04_MOGI#818
----GGTRRCSYSCARGTATAATTGGAACTTCCTTAAGCTTATTAATTCGAGCTGAATTAGGAAATCCAGGATCTTTAATTGGAGATGATCAAATTTATAACACTATTGTAACAGCTCATGCTTTTATTATAATTTTTTTTATAGTTATACCAATTATAATTGGAGGATTTGGAAATTGACTTGTCCCTCTTATATTAGGAGCCCCTGATATAGCTTTCCCTCGAATAAATAATATAAGATTTTGACTATTACCACCCTCTCTTACTTTATTAATTTCAAGAARAGTAGTARAAAATGGAGCCGGAACAGGATGAACAGTTTACCCCCCACTATCATCTAATATTGCCCATGGAGGAARATCAGTARATTTAGCTATTTTTTCTTTACATTTAGCAGGTATTTCTTCTATTCKGGGAGCTATTAATTTTATTACTACTATTATTAATATACGATTAAATAATATATTTTTTGATCAATTACCATTATTTGTTTGAGCTGTAGGTATTACAGCATTTTTATTATTACTTTCATTACCAGTATTAGCAGGAGCTATTACTATATTATTAACTGATCGAAATTTAAATACATCTTTCTTTGACCCTGCTGGAGGAGGAGACCCTATTTTATATCAACATTTATTTTGATTTTTTGG
>B06_K2325-2
----GGAKTTSASCAWGGATAATTGGAACTTCTTTAAGTTTATTAATTCGAGCWGAATTAGGAAATCCTGGMTCWTTAATTGGWGATGATCAAATTTATAATACWATYGTMACAGCTCATGCTTTTATTATAATTTTYTTTATAGTWATACCWATTATAATTGGAGGWTTTGGAAAYTGAYTWGTWCCTTTAATAYTWGGAGCTCCWGATATAGCWTTCCCYCGRATAAATAATATAAGATTYTGATTAYTWCCYCCCTCTATTACTYTAYTRATTTCAAGAARAATTGTARAAAATGGAGCTGGAACWGGATGAACAGTKTACCCCCCWYTWTCMTCTAAWATTGCTCATGGAGGWARATCAGTAGATTTAGCTATYTTTTCCTTACATTTAGCAGGAATYTCTTCAATTTTAGGWGCAATTAATTTTATTACWACTATTATTAATATRCGATTAAATAATWTATTTTTTGATCAATTACCTTTATTTGTKTGAGCWGTWGGAATTACAGCATTTTTATTATTATTATCATTACCTGTATTAGCTGGAGCTATTACTATATTATTAACAGAYCGAAATTTAAATACCTCATTTTTTGATCCTGCRGGAGGAGGRGACCCWATTTTATAYCAACATTTATTTTGATTTTTTGG
>C11_K2165-5
----GAAKTWGATCAGGAATAATTGGAACTTCTTTAAGTTTATTAATTCGAGCAGAATTAGGTAACCCAGGCTCATTAATTGGAGATGACCAAATTTATAACACTATTGTAACAGCTCACGCTTTTATTATAATTTTTTTTATAGTAATACCTATTATAATTGGAGGATTTGGAAATTGATTAGTACCTTTAATATTAGGGGCTCCTGATATAGCTTTCCCTCGAATAAATAATATAAGATTTTGATTACYCCCCCCATCAATTACTTTATTAATTTCAAGAARAATTGTTGAAAATGGAGCTGGAACTGGATGAACTGTGTACCCCCCACTTTCATCTAATATCGCCCATAGAGGAARATCTGTTGATTTAGCAATTTTTTCTCTTCATTTAGCTGGAATTTCTTCAATCTTAGGTGCAATTAATTTTATTACTACTATCATTAACATACGATTAAATAATATATTTTTTGATCAATTACCTTTATTTGTTTGAGCTGTTGGAATTACAGCATTTTTACTATTATTATCATTACCTGTTTTAGCGGGAGCTATTACCATATTATTAACAGATCGAAATTTAAATACCTCATTTTTTGATCCTGCTGGAGGAGGAGACCCTATTTTATATCAACATTTATTTTGATTTTTTGG
>F05_K2452-2
----GGATTTGAGCARGAATAATCGGTACTTCTTTAAGTTTATTAATTCGAGCTGAWTTAGGTAATCCAGGCTCTTTAATTGGAGATGATCAAATTTATAATACTATTGTTACAGCTCATGCTTTTATTATAATTTTTTTTATAGTAATACCAATTATAATTGGAGGATTTGGAAATTGATTAGTACCCTTAATATTAGGAGCTCCAGATATAGCTTTCCCTCGAATAAATAATATAAGATTTTGATTACTACCTCCCTCTATTACCCTATTAATTTCAAGTARAATTGTARAAAATGGAGCAGGAACTGGATGAACAGTGTACCCCCCTCTCTCATCTAAWATTGCTCAWAGAGGTARATCAGTARATTTAGCTATTTTTTCCTTACATTTAGCAGGAATTTCTTCAATTTTAGGGGCAATTAATTTTATTACTACCATTATTAATATACGATTAAATAATATGTTTTTTGATCAATTACCTTTATTTGTTTGAGCAGTAGGTATTACAGCATTTTTATTATTATTATCATTACCTGTATTAGCTGGAGCTATTACTATATTATTAACAGATCGAAATTTAAATACATCTTTTTTCGATCCTGCAGGAGGAGGAGATCCAATTTTATATCAACATTTATTTTGATTTTTTGG
>G05_K2325-10
----GAKKTRAARCTGGAATAATTGGAACTTCTTTAAGTTTATTAATTCGAGCAGAATTAGGAAATCCTGGATCTTTAATTGGAGATGATCAAATTTATAATACTATCGTAACAGCTCATGCTTTTATTATAATTTTTTTTATAGTAATACCAATTATAATTGGAGGTTTTGGAAACTGATTAGTACCTTTAATACTTGGAGCTCCTGATATAGCTTTCCCCCGAATAAATAATATAAGATTTTGATTACTTCCCCCCTCTATTACTTTACTGATTTCAARAARAATTGTARAAAATGGAGCTGGAACTGGATGAACAGTGTACCCCCCMCTTTCATCTAAWATTGCTCAKGGAGGAARAWCAGTARATTTAGCTATCTTTTCCTTACATTTAGCAGGAATTTCTTCAATTTTAGGTGCAATTAATTTTATTACAACTATTATTAATATACGATTAAATAATTTATTTTTTGATCAATTACCTTTATTTGTTTGAGCTGTAGGAATTACAGCATTTTTATTATTATTATCATTACCTGTATTAGCTGGAGCTATTACTATATTATTAACAGATCGAAATTTAAATACCTCATTTTTTGATCCTGCAGGAGGAGGAGACCCAATTTTATATCAACATTTATTTTGATTTTTTGG
>A11_K2159-7
----GGAKTTGAGCAGGAATAATTGGAACTTCTCTAAGTTTATTAATTCGAGCAGAATTAGGAAATCCTGGATCTTTAATTGGAGATGACCAAATTTATAATACCATCGTAACAGCTCATGCTTTTATTATAATTTTTTTTATAGTAATACCTATTATAATTGGAGGATTTGGAAATTGATTAGTTCCTTTAATATTAGGAGCTCCTGATATAGCTTTCCCTCGAATAAATAATATAAGATTTTGATTACTTCCCCCCYCTATTACCCTATTAATTTCAAGAARAATTGTTGAAAATGGAGCTGGAACTGGTTGAACAGTGTACCCCCCMCTTTCATCTAATATTGCTCATGGAGGAAGTTCAGTAGATTTAGCTATTTTTTCTTTACATTTAGCTGGTATTTCCTCAATTTTAGGAGCAATTAATTTTATTACTACCATTATTAACATACGATTAAATAATATATTTTTTGATCAATTACCTTTATTTGTTTGAGCTGTGGGAATCACAGCATTTTTATTATTACTATCATTACCTGTATTAGCTGGAGCTATTACTATATTACTTACAGATCGAAATTTAAATACATCATTTTTTGACCCTGCTGGTGGGGGAGATCCTATTTTATATCAACATTTATTTTGATTTTTTGG
>F07_M678-1
--------------------TATTGGAACTTCCTTAAGTTTATTAATTCGAGCTGAATTAGGAAATCCTGGTTCATTAATTGGAGATGATCAAATTTATAATACTATTGTTACAGCTCATGCTTTCATTATAATTTTTTTTATAGTTATACCAATTATAATTGGAGGATTTGGAAATTGATTAGTACCTTTAATGTTAGGAGCTCCTGATATGGCTTTCCCCCGAATAAATAATATAAGATTCTGATTACTCCCCCCCYCTATTACTTTACTAATTTCAAGAARAATTGTARAAAATGGAGCCGGTACTGGATGAACGGTGTATCCCCCCCTTTCATCTAATATTGCTCATAGAGGAARATCAGTARATTTAGCTATTTTTTCCCTACATTTAGCGGGAATTTCATCAATTTTAGGTGCAATTAATTTTATTACTACTATTATTAATATACGATTAAATAATATATTTTTTGATCAATTACCTTTATTTGTTTGAGCTGTTGGAATTACAGCATTTCTATTATTACTATCATTACCTGTATTAGCTGGAGCAATTACTATATTATTAACTGATCGAAATTTAAACACATCATTTTTTGATCCTGCTGGAGGAGGAGATCCTATTTTATATCAACACCTA-TTTGATTTTTTGG
>C03_K2453-4
------------------------GGAACTTCYTTAAKTTTATTARTTCGAGCAGMWTTARGTAATCCAGGATCATTAATTGGAGATGATCAAATTWATAATACTATTGTAACAGCTCATGCATTTATTATAATTTTTTTTATAGTAATACCTATTATAATTGGAGGATTCGGTAATTGACTTGTACCTTTAATGCTAGGTGCCCCTGATATAGCTTTCCCCCGAATAAATAATATAAGATTCTGATTACTGCCCCCCTCTATTACCTTATTAATTTCCARAARAATTGTARAAAATGGAGCTGGCACAGGATGAACTGTGTACCCCCCACTTTCATCTAATATTGCCCATAGTGGAARATCAGTARATCTCGCTATTTTCTCCTTACATTTAGCTGGAATTTCTTCAATTTTAGGAGCAATTAATTTTATTACTACTATTATTAATATACGATTAAATAATATATTTTTTGATCAATTACCTTTATTTGTTTGAGCTGTGGGAATTACAGCATTTTTATTATTATTATCGTTACCTGTTTTAGCAGGGGCTATTACTATATTATTAACAGACCGAAATTTAAATACATCATTTTTTGATCCTGCAGGTGGTGGAGATCCTATTTTATATCAACATTTATTTTGATTTTTTGG
>E01_M097-1
----GGATTWRAGCAGGAATAGTTGGAACTTCTTTAAGATTATTAATTCGAGCTGAATTAGGAAATCCTGGATCTTTAATTGGAGATGATCAAATTTATAACACTATTGTAACAGCTCATGCTTTTATTATAATTTTTTTTATAGTTATGCCAATCATAATTGGAGGATTTGGGAACTGACTTGTTCCTTTAATGTTAGGAGCCCCTGATATAGCTTTTCCTCGAATAAATAATATAAGATTTTGATTATTACCTCCTTCTCTTACTTTATTAATTTCTAGAAGAGTAGTARAAAATGGAGCAGGTACAGGATGAACGGTTTACCCCCCCCTTTCATCTAAWATTGCTCAKGGAGGAARATCAGTARATTTAGCTATTTTTTCATTACATTTAGCAGGTATTTCATCTATTTTAGGAGCTATTAACTTTATTACTACTATTATTAATATGCGATTAAATAATATATTTTTCGACCAATTACCATTATTTGTTTGAGCTGTCGGTATTACAGCATTTTTATTATTACTTTCATTACCAGTATTAGCAGGAGCTATTACTATATTATTAACTGATCGAAATTTAAATACTTCCTTTTTTGACCCTGCTGGGGGAGGAGATCCTATTTTATATCAACATTTATTCTGATTTTTTGG
>E12_K2446-7
----SGRTWWGATCAGGAATAATTGGAACTTCTTTAAGTTTATTAATTCGAGCAGAATTAGGTAACCCAGGCTCATTAATTGGAGATGACCAAATTTATAACACTATTGTAACAGCTCACGCTTTTATTATAATTTTTTTTATAGTAATACCTATTATAATTGGAGGATTTGGAAATTGATTAGTACCTTTAATATTAGGGGCTCCTGATATAGCTTTCCCTCGAATAAATAATATAAGATTTTGATTACTCCCCCCATCAATTACTTTATTAATTTCAAGAARAATTGTTGAAAATGGAGCTGGAACTGGATGAACTGTGTACCCCCCMCTTTCATCTAAWATCSCCCATAGAGGAARATCTGTTGATTTAGCAATTTTTTCTCTTCATTTAGCTGGAATTTCTTCAATCTTAGGKGCAATTAATTTTATTACTACTATCATTAATATACGATTAAATAATATATTTTTTGATCAATTACCTTTATTTGTTTGAGCTGTTGGAATTACAGCATTTTTACTATTATTATCATTACCTGTTTTAGCGGGAGCTATTACCATATTATTAACAGATCGAAATTTAAATACCTCATTTTTTGATCCTGCTGGAGGAGGAGACCCTATTTTATATCAACATTTATTTTGATTTTTTGG
>G11_K2366-1
----SARYWWGAGCTGGAATAATTGGAACTTCTTTAAGTTTATTAATTCGAGCTGAATTAGGAAACCCCGGCTCTTTAATTGGTGATGATCAAATTTATAATACTATTGTTACAGCTCATGCTTTTATTATAATTTTTTTTATGGTTATACCTATTATAATTGGAGGATTTGGAAATTGACTTGTACCATTAATATTAGGAGCACCTGATATAGCTTTCCCACGAATAAATAATATAAGATTCTGATTACTCCCCCCCYCTATTACTCTTCTAATTTCTAGAARAATTGTTGAAAATGGGGCTGGAACAGGATGAACAGTTTACCCCCCYCTATCTTCTAATATTGCTCACGGTGGTAGATCTGTARATTTAGCTATTTTTTCTTTACATTTAGCAGGAATTTCTTCAATTTTAGGTGCAATTAATTTTATTACTACCATTATTAATATACGATTAAATAATATATTTTTTGATCAACTACCTTTATTTGTATGAGCTGTTGGAATTACAGCATTTTTACTATTATTATCATTACCCGTATTAGCTGGAGCTATTACTATATTATTAACAGATCGAAATTTAAATACATCTTTTTTCGACCCTGCAGGAGGAGGAGACCCAATTTTATACCAACATCTATTCTGATTTTTTGG
>F03_K2423-3
----AGTTTARATMAGGAATAATTGGTACTTCTTTAAGTCTATTGATTCGAGCGGAATTAGGTAATCCCGGATCATTGATTGGAGATGATCAAATTTATAACACTATTGTAACAGCTCATGCTTTTATTATAATTTTTTTTATGGTAATACCAATTATAATCGGAGGATTCGGAAATTGATTAGTACCTTTAATATTAGGTGCCCCTGATATAGCTTTTCCTCGAATAAATAATATGAGATTTTGATTACTTCCTCCTTCAATCACTTTATTAATTTCAAGAAGAATTGTAGAAAATGGAGCTGGAACTGGATGAACAGTGTACCCCCCCCTTTCATCTAAWATTGCTCATAGTGGAARAWCTGTTGATTTAGCTATTTTTTCTTTACATTTAGCTGGAATTTCTTCAATTTTAGGAGCAATTAATTTTATTACTACTATTATTAATATACGATTAAATAACATATTTTTTGATCAATTACCTTTATTTGTATGGGCAGTTGGAATTACTGCATTTTTATTGTTACTATCTTTACCTGTTTTAGCTGGTGCTATTACTATATTATTAACAGACCGAAATTTAAATACATCATTTTTTGATCCGGCAGGAGGAGGAGATCCTATCTWATATCAACATTTATTTTGATTTTTTGG
>G03_M616-1
----GTKSASAYMARMGAATAATTGGAACTTCTTTAAGTTTATTAATCCGAGCGGAATTAGGTAATCCTGGTTCTTTAATTGGAGACGATCAAATTTATAATACTATTGTAACAGCTCATGCTTTTATTATAATTTTTTTTATAGTAATACCTATTATAATTGGAGGATTTGGAAATTGATTAGTACCTTTAATGTTAGGAGCTCCTGATATAGCTTTCCCCCGAATAAATAATATAAGATTTTGATTACTTCCTCCTTCAATTACTTTATTAATTTCAAGAARAATTGTCGAAAATGGAGCTGGAACTGGATGAACTGTGTACCCCCCACTTTCATCTAATATTGCTCATAGAGGAARATCTGTTGATTTAGCAATTTTCTCTCTTCATTTAGCTGGAATTTCTTCAATTTTAGGTGCAATTAATTTTATTACTACTATTATTAATATACGATTAAATAATATATTTTTTGATCAACTACCTTTATTTGTTTGAGCTGTTGGAATTACAGCATTTTTATTATTACTATCATTACCTGTATTAGCTGGTGCTATTACTATATTATTGACAGATCGAAATTTAAATACCTCATTTTTTGACCCTGCTGGGGGAGGAGACCCTATTTTATATCAACATTTATTTTGATTTTTTGG
>E02_K2322-1
----RRKKTAGSGACARGATAATTGGAACTTCCTTAAGTTTATTAATTCGAGCTGAMTTAGGGAATCCTGGATCTTTAATTGGAGATGATCAAATTTATAATACTATTGTCACAGCTCACGCTTTTATTATAATTTTTTTCATAGTTATACCCATTATAATTGGGGGATTTGGAAACTGACTTGTGCCTTTAATATTGGGCGCTCCTGATATAGCTTTCCCTCGAATAAATAATATAAGATTTTGATTATTACCCCCTTCTATTACCCTCTTAATCTCAAGAARAATTGTAGAAAATGGGGSTGGAACAGGATGAACAGTTTACCCCCCCTTATCTTCCAATATCGCCCATGGTGGTARATCTGTAGATTTAGCTATTTTTTCTTTACATTTAGCGGGAATCTCTTCAATTTTAGGGGCAATTAATTTTATTACTACTATTATTAATATACGATTAAATAATATATTTTTTGATCAATTACCTTTATTTGTTTGAGCTGTTGGAATTACAGCATTTTTATTATTATTATCTTTACCTGTATTAGCAGGGGCTATTACTATATTATTAACAGATCGAAACTTAAATACATCTTTTTTTGACCCTGCTGGAGGAGGTGACCCTATTTTATACCAACACTTGTTTTGATTTTTTGG
>H07_K2326-1
---------------CAGATAATTGGAACTTCTTTAAGTTTATTAATTCGAGCTGAATTGGGTAATCCAGGATCTTTAATTGGAGATGATCAAATTTATAATACTATTGTAACAGCCCATGCTTTTATTATAATTTTTTTTATGGTTATACCTATTATAATTGGAGGTTTTGGAAATTGACTTGTACCATTAATACTAGGTGCCCCTGATATAGCTTTCCCCCGAATAAATAATATAAGATTTTGATTACTGCCCCCCTCTATTACTCYCCTAATTTCAAGAARAATTGTCGAAAATGGAGCTGGAACAGGATGAACAGTATACCCCCCATTATCTTCTAATATTGCTCATGGAGGTARATCTGTARATTTAGCTATTTTTTCTTTACWTTTAGCTGGAATTTCATCAATTCTAGGAGCAATTAATTTTATTACAACTATTATTAATATACGATTAAATAATATATTTTTTGATCAATTACCTTTATTTGTTTGAGCTGTTGGAATCACAGCATTTTTATTATTATTATCATTACCTGTATTAGCGGGAGCTATTACCATATTATTAACTGATCGAAACTTAAACACATCATTTTTTGATCCAGCGGGGGGAGGGGACCCAATTCTTTACCAACATTTATTTTGATTTTTTGG
>D01_#862
----WATTWRRARCAGGAATAATTGGAACTTCACTAAGTTTATTAATTCGAGCTSAMTTAGGTAATCCTGGATCTCTAATTGGTGATGATCAAATTTATAACACTATTGTCACAGCACATGCTTTTATTATAATTTTTTTTATAGTTATACCTATTATAATTGGAGGATTTGGAAATTGACTTGTACCTTTAATATTAGGGGCCCCTGACATAGCTTTTCCACGAAWAAATAATATAAGATTTTGATTACTTCCCCCTTCTATTACCCTTTTAATTTCTAGAARAATCGTTGAAAATGGAGCTGGAACAGGATGAACAGTTTATCCMCCTTTATCTTCTAATATTGCTCATGGTGGAAGATCAGTARATTTAGCTATTTTTTCTTTACACTTAGCAGGAATTTCTTCAATTTTAGGAGCAATTAATTTTATTACCACTATTATTAATATACGATTAAATAATATATTTTTTGATCAATTACCTTTATTTGTATGAGCTGTTGGAATTACAGCATTTTTATTATTATTATCTTTACCGGTATTAGCAGGGGCTATTACTATATTATTAACAGATCGAAATTTAAATACATCATTTTTTGACCCTGCAGGAGGAGGAGATCCWATTTTATATCAACATTTATTTTGATTTTTTGG
>D05_K2420-21
----GAKKTARARMAGGTATAATTGGAACTTCTCTAAGTTTATTAATTCGAGCTSMMTTAGGAAACCCAGGATCATTAATTGGAGATGATCAAATTTATAATACTATTGTCACAGCTCATGCTTTTATTATAATTTTTTTTATAGTTATACCAATTATAATTGGTGGATTTGGAAACTGACTTGTTCCTTTAATATTAGGAGCCCCAGATATAGCTTTCCCTCGAATAAATAATATAAGATTTTGATTATTACCACCTTCTATTACTTTACTAATTTCTAGAARAATTGTARAAAATGGAGCTGGAACTGGTTGAACAGTATACCCCCRCCTATCCTCTAATATCGCCCATGGAGGAAGTTCTGTARATTTAGCTATTTTTTCTTTACATTTAGCTGGTATTTCATCAATTTTAGGAGCAATTAATTTTATTACAACTATTATTAATATACGATTAAATAATATATTTTTTGATCAATTACCCTTATTTGTATGAGCAGTTGGAATTACAGCATTTTTACTATTACTTTCATTACCAGTATTGGCAGGAGCTATTACTATATTATTAACAGATCGAAATTTAAATACATCATTTTTTGATCCTGCTGGAGGAGGAGACCCCATTTTATATCAACATCTATTTTGATTTTTTGG
>B07_M155-3
----GAATTTGAGCTGGAATAATTGGAACTTCTTTAAGTTTATTGATTCGAGCTGAWTTAGGAAATCCAGGCTCATTAATTGGAGATGATCAAATTTATAATACTATTGTTACAGCTCATGCTTTTATTATAATTTTTTTTATAGTTATACCTATTATAATTGGAGGATTTGGAAATTGACTTGTACCCCTAATACTAGGKGCCCCAGAWATAGCTTTCCCTCGAATAAATAATATAAGATTTTGACTATTACCCCCCTCTATTACTCTTTTAATTTCAAGAARAATTGTAGAAAATGGAGCTGGAACAGGATGAACAGTTTACCCYCCCCTATCTTCTAATGTAGCTCAKGGGGGAAGATCAGTAGATTTAGCTATTTTTTCATTACATTTAGCTGGAATTTCTTCAATTTTAGGTGCRATTAACTTTATTACCACTATTATTAATATGCGATTAAATAACATATTTTTTGATCAATTACCTTTATTTGTTTGAGCAGTTGGAATTACAGCATTTTTATTACTTTTATCATTACCTGTATTAGCTGGAGSKAKTACCATACTATTAACAGATCGAAATTTAAATACATCATTTTTTGACCCGGCKGGTGGGGGGGATSSKATTTTATATCAACATTTATTTTGATTTTTTGG
>C08_#845
----GGATTTGATCAGGAATAATTGGAACTTCTTTAAGTTTATTAATTCGGGCAGAATTAGGTAACCCAGGCTCATTAATTGGAGATGACCAAATTTATAACACTATTGTAACAGCTCACGCTTTTATTATAATTTTTTTTATAGTAATACCTATTATAATTGGAGGATTTGGAAATTGATTAGTACCTTTAATATTAGGGGCTCCTGATATAGCTTTCCCTCGAATAAATAATATAAGATTTTGATTACYCCCCCCMTCMATTACTTTATTAATTTCAAGAARAATTGTTGAAAATGGAGCTGGAACTGGATGAACTGKGTACCCCCCMCTTTCATCTAATATCSCCCATAGAGGAARAWCTGTTGATTTAGCAATTTTTTCTCTTCATTTAGCTGGAATTTCTTCAATCTTAGGTGCAATTAATTTTATTACTACTATCATTAACATACGGTTAAATAATATATTTTTTGATCAATTACCTTTATTTGTTTGAGCTGTTGGAATTACAGCATTTTTACTATTATTATCATTACCTGTTTTAGCGGGAGCTATTACCATATTATTAACAGATCGAAATTTAAATACCTCATTTTTTGATCCTGCTGGAGGAGGAGACCCTATTTTATACCAACATTTATTTTGATTTTTTGG
>D02_K2417-27
----ATKTTRAAGCAGGTATAATTGGAACTTCTTTAAGCTTATTAATTCGAGCTGMATTAGGAAACCCAGGATCTCTAATTGGAGATGATCAAATTTATAATACTATTGTAACAGCTCATGSTTTTATTATAATTTTTTTTATAGTTATACCTATTATAATTGGAGGATTTGGAAATTGACTTGTTCCTCTTATATTAGGAGCCCCTGATATAGCTTTTCCTCGAATAAATAATATAAGATTCTGATTATTACCTCCTTCTCTTACTTTATTAATTTCAAGAAGAGTAGTAGAAAATGGAGCTGGAACAGGATGAACAGTTTACCCCCCACTATCATCTAAWATTGCTCACGGAGGAARAWCAGTARATTTAGCTATTTTTTCTTTACATTTAGCAGGTATTTCTTCTATTTTAGGAGCTATTAATTTTATTACTACTATTATTAATATACGACTAAACAATATATTTTTTGATCAATTACCATTATTTGTTTGAGCTGTAGGTATTACAGCATTTTTATTATTATTATCATTACCAGTATTAGCAGGAGCTATTACTATATTATTAACTGATCGAAATTTAAATACATCTTTTTTTGACCCTGCTGGAGGAGGAGACCCTATTTTATACCAACATTTATTTTGATTTTTTGG
>D09_M399-1
----GGATTWRATCAGGAATAATTGGAACTTCTTTAAGTTTATTAATCCGAGCGGAATTAGGTAATCCTGGTTCTTTAATTGGAGACGATCAAATTTATAATACTATTGTAACAGCTCATGCTTTTATTATAATTTTTTTTATAGTAATACCTATTATAATTGGAGGATTTGGAAATTGATTAGTACCTTTAATGTTAGGAGCTCCTGATATAGCTTTCCCCCGAATAAATAATATAAGATTTTGATTACTTCCTCCTTCAATTACTTTATTAATTTCAAGAARAATTGTCGAAAATGGAGCTGGAACTGGATGAACTGTGTACCCCCCMCTTTCATCTAATATTGCTCATAGAGGAARATCTGTTGATTTAGCAATTTTCTCYCTTCATTTAGCTGGAATTTCTTCAATTTTAGGTGCAATTAATTTTATTACTACTATTATTAATATACGATTAAATAATATATTTTTTGATCAACTACCTTTATTTGTTTGAGCTGTTGGAATTACAGCATTTTTATTATTACTATCATTACCTGTATTAGCTGGTGCTATTACTATATTATTGACAGATCGAAATTTAAATACCTCATTTTTTGACCCTGCTGGGGGAGGAGACCCTATTTTATATCAACATTTATTTTGATTTTTTGG
>H02_M076-1
----RARSSSTYGCARGTATAATTGGAACTTCCTTAAGCTTATTAATTCGAGCTGAATTWGGAAATCCAGGATCTTTAATTGGAGATGATCAAATTTATAACACTATTGTAACAGCTCATGCTTTTATTATAATTTTTTTTATAGTTATACCAATTATAATTGGAGGATTTGGAAATTGACTTGTCCCTCTTATATTAGGAGCCCCTGATATAGCTTTCCCTCGAATAAATAATATAAGATTTTGACTATTACCACCCTCTCTTACTTTATTAATTTCAAGAAGAGTAGTAGAAAATGGAGCCGGAACAGGATGAACAGTTTACCCCCCACTATCATCTAATATTGCCCATGGAGGAARATCAGTARATTTAGCTATTTTTTCTTTACATTTAGCAGGTATTTCTTCTATTCTGGGAGCTATTAATTTTATTACTACTATTATTAATATACGATTAAATAATATATTTTTTGATCAATTACCATTATTTGTTTGAGCTGTAGGTATTACAGCATTTTTATTATTACTTTCATTACCAGTATTAGCAGGAGCTATTACTATATTATTAACTGATCGAAATTTAAATACATCTTTCTTTGACCCTGCTGGAGGAGGAGACCCTATTTTATATCAACATTTATTTTGATTTTTTGG
>E09_M551-2
---------------ARGATAATTGGAACTTCACTAAGTTTATTAATTCGAGCTGAATTAGGTAATCCTGGATCTCTAATTGGTGATGATCAAATTTATAACACTATTGTCACAGCACATGCTTTTATTATAATTTTTTTTATAGTTATACCTATTATAATTGGAGGATTTGGAAATTGACTTGTACCTTTAATATTAGGGGCCCCTGACATAGCTTTTCCACGAATAAATAATATAAGATTTTGATTACTTCCCCCTTCTATTACCCTTTTAATTTCTAGAARAATCGTTGAAAATGGAGCTGGAACAGGATGAACAGTTTATCCMCCTTTATCTTCTAATATTGCTCAKGGKGGAARATCAGTARATTTAGCTATTTTTTCTTTACACTTAGCAGGAATTTCTTCAATTTTAGGAGCAATTAATTTTATTACCACTATTATTAATATACGATTAAATAATATATTTTTTGATCAATTACCTTTATTTGTATGAGCTGTTGGAATTACAGCATTTTTATTATTATTATCTTTACCGGTATTAGCAGGGGCTATTACTATATTATTAACAGATCGAAATTTAAATACATCATTTTTTGACCCTGCAGGAGGAGGAGATCCTATTTTATATCAACATTTATTTTGATTTTTTGG
>D04_M081-2
----GWRKTTGAGCAGGTATAATTGGAACTTCCTTAAGCTTATTAATTCGAGCTGAATTAGGAAATCCAGGATCTTTAATTGGAGATGATCAAATTTATAACACTATTGTAACAGCTCATGCTTTTATTATAATTTTTTTTATAGTTATACCAATTATAATTGGAGGATTTGGAAATTGACTTGTCCCTCTTATATTAGGAGCCCCTGATATAGCTTTCCCTCGAATAAATAATATAAGATTTTGACTATTACCACCCTCTCTTACTTTATTAATTTCAAGAARAGTAGTARAAAATGGAGCCGGAACAGGATGAACAGTTTACCCCCCMCTATCATCTAAWATTGCCCATGGAGGAARAWCAGTARATTTAGCTATTTTTTCTTTACATTTAGCAGGTATTTCTTCTATTCTGGGAGCTATTAATTTTATTACTACTATTATTAATATACGATTAAATAATATATTTTTTGATCAATTACCATTATTTGTTTGAGCTGTAGGTATTACAGCATTTTTATTATTACTTTCATTACCAGTATTAGCAGGAGCTATTACTATATTATTAACTGATCGAAATTTAAATACATCTTTCTTTGACCCTGCTGGAGGAGGAGACCCTATTTTATATCAACATTTATTTTGATTTTTTGG
>H03_#855
----GGATTTGATCAGGAATAATTGGAACTTCTTTAAGTTTATTAATTCGGGCAGAATTAGGTAACCCAGGCTCATTAATTGGAGATGACCAAATTTATAACACTATTGTAACAGCTCACGCTTTTATTATAATTTTTTTTATAGTAATACCTATTATAATTGGAGGATTTGGAAATTGATTAGTACCTTTAATATTAGGGGCTCCTGATATAGCTTTCCCTCGAATAAATAATATAAGATTTTGATTACTCCCCCCMTCAATTACTTTATTAATTTCAAGAARAATTGTTGAAAATGGAGCTGGAACTGGATGAACTGKGTACCCCCCMCTTTCATCTAAWATCSCCCATAGAGGAARATCTGTTGATTTAGCAATTTTTTCTCTTCATTTAGCTGGAATTTCTTCAATCTTAGGTGCAATTAATTTTATTACTACTATCATTAACATACGGTTAAATAATATATTTTTTGATCAATTACCTTTATTTGTTTGAGCTGTTGGAATTACAGCATTTTTACTATTATTATCATTACCTGTTTTAGCGGGAGCTATTACCATATTATTAACAGATCGAAATTTAAATACCTCATTTTTTGATCCTGCTGGAGGAGGAGACCCTATTTTATATCAACATTTATTTTGATTTTTTGG
>C02_M617-1
----ARKKTMGAWCASGAATAATTGGAACTTCTTTAAGTTTATTAATTCGAGCAGAATTAGGTAACCCAGGTTCATTAATTGGAGATGACCAAATTTATAACACTATTGTAACAGCTCACGCTTTTATTATAATTTTTTTTATAGTAATACCTATTATAATTGGAGGATTTGGAAATTGATTAGTACCTTTAATATTAGGGGCTCCTGATATAGCTTTCCCTCGAATAAATAATATAAGATTTTGATTACTCCCCCCMTCAATTACTTTATTAATTTCAAGAARAATTGTTGAAAATGGAGCTGGAACTGGATGAACTGKGTACCCCCCACTTTCATCTAAWATCGCCCATAGAGGAARATCTGTTGATTTAGCAATTTTTTCTCTTCATTTAGCTGGAATTTCTTCAATCTTAGGTGCAATTAATTTTATTACTACTATCATTAACATACGATTAAATAATATATTTTTTGATCAATTACCTTTATTTGTTTGAGCTGTTGGAATTACAGCATTTTTACTATTATTATCATTACCTGTTTTAGCGGGAGCTATTACCATATTATTAACAGATCGAAATTTAAATACCTCATTTTTTGATCCTGCTGGAGGAGRAGACCCTATTTTATATCAACATTTATTTTGATTTTTTGG
>H01_K2423-4
----GGATTWRATCAGGAATAATTGGTACTTCTTTAAGTCTATTGATTCGAGCGGAATTAGGTAATCCCGGATCATTGATTGGAGATGATCAAATTTATAACACTATTGTAACAGCTCATGCTTTTATTATAATTTTTTTTATGGTAATACCAATTATAATCGGAGGATTCGGAAATTGATTAGTACCTTTAATATTAGGKGCCCCTGATATAGCTTTTCCTCGAATAAATAATATGAGATTTTGATTACTTCCTCCTTCAATCACTTTATTAATTTCAAGAARAATTGTAGAAAATGGAGCTGGAACTGGATGAACAGTGTACCCCCCCCTTTCATCTAAWATTGCTCATAGTGGAARATCTGTTGATTTAGCTWTTTTTTCTTTACATTTAGCTGGAATTTCTTCAATTTTAGGAGCAATTAATTTTATTACTACTATTATTAATATACGATTAAATAACATATTTTTTGATCAATTACCTTTATTTGTATGGGCAGTTGGAATTACTGCATTTTTATTGTTACTATCTTTACCTGTTTTAGCTGGTGCTATTACTATATTATTAACAGACCGAAATTTAAATACATCATTTTTTGATCCGGCAGGAGGAGGARATCCTATCTTATATCAACATTTATTTTGATTTTTTGG
>D10_K2417-12
----GTATKTGAGCAGGTATAATTGGAACTTCTTTAAGCTTATTAATTCGAGCTGAATTAGGAAACCCAGGATCTTTAATTGGAGATGATCAAATTTATAATACTATTGTAACAGCTCATGCTTTTATTATAATTTTTTTTATAGTTATACCTATTATAATTGGAGGATTTGGAAATTGACTTGTTCCTCTTATATTAGGAGCCCCTGATATAGCTTTTCCTCGAATAAATAATATAAGATTCTGATTATTACCTCCTTCTCTTACTTTATTAATTTCAAGAARAGTAGTARAAAATGGAGCTGGAACAGGATGAACAGTTTACCCCCCMCTATCATCTAATATTGCTCACGGAGGAARATCAGTARATTTAGCTATTTTTTCTTTACATTTAGCAGGTATTTCTTCTATTTTAGGAGCTATTAATTTTATTACTACTATTATTAATATACGACTAAACAATATATTTTTTGATCAATTACCATTATTTGTTTGAGCTGTAGGTATTACAGCATTTTTATTATTATTATCATTACCAGTATTAGCAGGAGCTATTACTATATTATTAACTGATCGAAATTTAAATACATCTTTTTTCGATCCTGCTGGAGGAGGAGACCCTATTTTATACCAACATTTATTTTGATTTTTTGG
>B08_M358-1
----RAKATRCAGACAGGATAATTGGAACTTCCTTAAGTTTATTAATTCGAGCTGAATTAGGAAATCCTGGTTCATTAATTGGAGATGATCAAATTTATAATACTATTGTTACAGCTCATGCTTTCATTATAATTTTTTTTATAGTTATACCAATTATAATTGGAGGATTTGGAAATTGATTAGTACCTTTAATGTTAGGAGCTCCTGATATGGCTTTCCCCCGAATAAATAATATAAGATTCTGATTACTCCCCCCCYCTATTACTTTACTAATTTCAARAARAATTGTARAAAATGGAGCCGGTACTGGATGAACGGTGTATCCCCCCCTTTCATCTAATATTGCTCATARAGGAARATCAGTARATTTAGCTATTTTTTCCCTACATTTAGCGGGAATTTCATCAATTTTAGGTGCAATTAATTTTATTACTACTATTATTAATATACGATTAAATAATATATTTTTTGATCAATTACCTTTATTTGTTTGAGCTGTTGGAATTACAGCATTTCTATTATTACTATCATTACCTGTATTAGCTGGAGCAATTACTATATTATTAACTGATCGAAATTTAAACACATCATTTTTTGACCCTGCTGGAGGAGGAGATCCTATTTTATATCAACACCTATTTTGATTTTTTGG
>E06_K2422-1
----GGAAKTTSCGCAGGATAATTGGAACCTCATTAARATTATTAATTCGAGCTGAWTTARGAAATCCTGGATCATTAATTGGAGATGATCAAATTTATAATACTATTGTAACAGCTCATGCTTTTATTATAATTTTTTTTATAGTTATACCTATTATAATTGGAGGATTTGGAAATTGACTTGTTCCTTTAATATTAGGAGCACCTGATATAGCCTTCCCTCGAATAAATAATATAAGATTTTGATTATTACCTCCTTCAATTACTCTATTAATTTCAAGAAGAATTGTAGAAAATGGAGCAGGAACTGGATGAACAGTTTACCCCCCTTTATCTTCTAATATTGCACACGGAGGAAGATCAGTAGATTTAGCTWTTTTTTCTTTACACTTAGCTGGAATTTCTTCTATTCTTGGGGCAATTAATTTTATTACTACTATTATTAATATACGATTAAATAATATATTTTTTGATCAATTACCATTATTTGTTTGAGCTGTTGGAATTACAGCATTTTTATTATTACTATCTTTACCGGTATTASCAGGAGCTATTACTATATTATTAACAGATCGAAATTTAAATACATCTTTTTTTGATCCAGCAGGAGGAGGGGATCCAATTTTATACCAACACTTATTTTGATTTTTTGG
>B10_M622-1
----GGGAGTGCCCAKGAAAAATTGGAACTWCCWTAAGTTTATTAATTCGAGCTGAATTAGGAAATMCWGGTTCATTAATTGGAGATGATCAAATTTATAATACTATTGTTACAGCTCATGCTTTCATTATAATTTTTTTTATAGTTATACCAATTATAATTGGAGGATTTGGAAATTGATTAGTACCTTTAATGTTAGGAGCTCCTGATATGGCTTTCCCCCGAATAAATAATATAARATTCTGATTACTCCCCCCCTCTATTACTTTACTAATTTCAAGAARAATTGTARAAAATGGAGCCGGTACTGGATGAACGGTGTATCCCCCCCTTTCATCTAATATTGCTCATAGAGGAARATCAGTARATTTAGCTATTTTTTCCCTACATTTAGCGGGAATTTCATCAATTTTAGGTGCAATTAATTTTATTACTACTATTATTAATATACGATTAAATAATATATTTTTTGATCAATTACCTTTATTTGTTTGAGCTGTTGGAATTACAGCATTTCTATTATTACTATCATTACCTGTATTAGCTGGAGCAATTACTATATTATTAACTGATCGAAATTTAAACACATCATTTTTTGACCCTGCTGGAGGAGGAGATCCTATTTTATATCAACACCTATTTTGATTTTTTGG
>G02_K2423-8
----AAKTTAKATCARGAATAATTGGTACTTCTTTAAGTCTATTGATTCGAGCGGAMTTAGGTAATCCCGGATCATTGATTGGAGATGATCAAATTTATAACACTATTGTAACAGCTCATGCTTTTATTATAATTTTTTTTATGGTAATACCAATTATAATCGGAGGATTCGGAAATTGATTAGTACCTTTAATATTAGGTGCCCCTGATATAGCTTTTCCTCGAATAAATAATATGAGATTTTGATTACTTCCTCCTTCAATCACTTTATTAATTTCAAGAARAATTGTARAAAATGGAGCTGGAACTGGATGAACAGTGTACCCCCCCCTTTCATCTAATATTGCTCATAGKGRAARATCTGTTGATTTAGCTATTTTTTCTTTACATTTAGCTGGAATTTCTTCAATTTTAGGAGCAATTAATTTTATTACTACTATTATTAATATACGATTAAATAACATATTTTTTGATCAATTACCTTTATTTGTATGGGCAGTTGGAATTACTGCATTTTTATTGTTACTATCTTTACCTGTTTTAGCTGGTGCTATTACTATATTATTAACAGACCGAAATTTAAATACATCATTTTTTGATCCGGCAGGAGGAGRARATCCWATCTWAWATCAACATTTATTTTGATTTTTTGG
>C10_K2369-3
----GGRTKTKAGCTGGAATAATTGGAACTTCTTTAAGTTTATTAATTCGAGCTGAATTAGGAAACCCCGGCTCTTTAATTGGTGATGATCAAATTTATAATACTATTGTTACAGCTCATGCTTTTATTATAATTTTTTTTATGGTTATACCTATTATAATTGGAGGATTTGGAAATTGACTTGTACCATTAATATTAGGAGCACCTGATATAGCTTTCCCACGAATAAATAATATAARATTCTGATTACYCCCCCCCYCTATTACTCTTCTAATTTCTAGAARAATTGTTGAAAATGGGGCTGGAACAGGATGAACAGTTTACCCCCCYCTATCTTCTAATATTGCTCACGGTGGTAGATCTGTARATTTAGCTATTTTTTCTTTACATTTAGCAGGAATTTCTTCAATTTTAGGTGCAATTAATTTTATTACTACCATTATTAATATACGATTAAATAATATATTTTTTGATCAACTACCTTTATTTGTATGAGCTGTTGGAATTACAGCATTTTTACTATTATTATCATTACCCGTATTAGCTGGAGCTATTACTATATTATTAACAGATCGAAATTTAAATACATCTTTTTTCGACCCTGCAGGAGGAGGAGACCCAATTTTATACCAACATCTATTCTGATTTTTTGG
>A05_K2325-15
----GGATTTRAAGCTGGATAATTGGAACTTCTTTAAGTTTATTAATTCGAGCAGAATTAGGAAATCCTGGATCTTTAATTGGAGATGATCAAATTTATAATACTATCGTAACAGCTCATGCTTTTATTATAATTTTTTTTATAGTAATACCAATTATAATTGGAGGTTTTGGAAACTGATTAGTACCTTTAATACTTGGAGCTCCTGATATAGCTTTCCCCCGAATAAATAATATAAGATTTTGATTACTTCCCCCCYCTATTACTTTACTGATTTCAARAARAATTGTARAAAATGGAGCTGGAACTGGATGAACAGTGTACCCCCCMCTTTCATCTAAWATTGCTCATGGAGGAARATCAGTARATTTAGCTATCTTTTCCTTACATTTAGCAGGAATTTCTTCAATTTTAGGTGCAATTAATTTTATTACAACTATTATTAATATACGATTAAATAATTTATTTTTTGATCAATTACCTTTATTTGTTTGAGCTGTAGGAATTACAGCATTTTTATTATTATTATCATTACCTGTATTAGCTGGAGCTATTACTATATTATTAACAGATCGAAATTTAAATACCTCATTTTTTGATCCTGCAGGAGGAGGAGACCCAATTTTATATCAACATTTATTTTGATTTTTTGG
>D11_K2206-1
----CRAKTWGAGCTGGAATAATTGGAACTTCTTTAAGTTTATTAATTCGAGCAGAATTAGGAAATCCTGGATCTTTAATTGGAGATGATCAAATTTATAATACTATCGTAACAGCTCATGCTTTTATTATAATTTTTTTTATAGTAATACCAATTATAATTGGAGGTTTTGGAAACTGATTAGTACCTTTAATACTTGGAGCTCCTGATATAGCTTTCCCCCGAATAAATAATATAARATTTTGATTACTTCCCCCCYCTATTACTTTACTGATTTCAAGAARAATTGTARAAAATGGAGCTGGAACTGGATGAACAGTGTACCCCCCMCTTTCATCTAATATTGCTCAKGGAGGAARATCAGTAGATTTAGCTATCTTTTCCTTACATTTAGCAGGAATTTCTTCAATTTTAGGTGCAATTAATTTTATTACAACTATTATTAATATACGATTAAATAATTTATTTTTTGATCAATTACCTTTATTTGTTTGAGCTGTAGGAATTACAGCATTTTTATTATTATTATCATTACCTGTATTAGCTGGAGCTATTACTATATTATTAACAGATCGAAATTTAAATACCTCATTTTTTGATCCTGCAGGAGGAGGAGACCCAATTTTATATCAACATTTATTTTGATTTTTTGG
>E08_M593-1
----GTATTTRAGCAGGAATAATTGGAACCTCATTAAGTTTATTAATTCGAGCTGAATTAGGTAATCCAGGTTCTCTAATTGGTGATGATCAAATTTATAACACTATTGTTACAGCCCATGCTTTTATTATAATTTTTTTTATAGTTATACCTATTATAATTGGAGGATTTGGAAATTGACTTGTACCTTTAATATTAGGGGCCCCTGATATAGCTTTCCCACGAATAAATAATATAAGATTTTGATTACYCCCCCCCYCYATTACCCTTTTAATTTCCAGTARAATCGTTGAAAATGGAGCTGGAACAGGGTGAACAGTTTACCCYCCTTTATCTTCTAATATTGCTCACGGTGGAARATCAGTARATTTAGCTATTTTTTCTTTACATTTAGCAGGAATTTCTTCAATTTTAGGTGCAATTAATTTTATTACCACTATTATTAATATACGATTAAATAATATATTTTTTGATCAATTACCTTTATTTGTATGAGCTGTTGGAATTACAGCATTTTTATTATTATTATCTTTACCTGTATTAGCTGGAGCTATTACAATATTATTAACAGATCGAAATTTAAATACATCATTTTTTGATCCTGCTGGAGGGGGGGACCCTATTTTATATCAACATTTATTTTGATTTTTTGG
>E03_K2420-27
------------------TTAATTGGAACTTCTCTAAGTTTATTAATTCGAGCTGAATTAGGAAACCCGGGATCATTGATTGGAGATGACCAAATTTATAATACTATTGTCACAGCTCATGCTTTTATTATAATTTTTTTTATAGTTATACCAATTATAATTGGKGGATTTGGAAATTGACTTGTTCCTTTAATATTAGGAGCCCCARATATAGCTTTCCCTCGAATAAATAATATAAGATTTTGATTATTACCACCTTCTATTACTTTACTAATTTCTAGAARAATTGTARAAAATGGAGCTGGAACTGGTTGAACAGTATACCCCCCCTTATCCYCTAATATCGCCCATGGAGGAAGTTCTGTARATTTAGCTATTTTTTCTTTACATTTAGCTGGTATTTCATCAATTTTAGGAGCAATTAATTTTATTACAACTATTATTAATATACGATTAAATAATATATTTTTTGATCAATTACCTTTATTTGTATGAGCAGTTGGAATTACAGCATTTTTACTACTACTTTCATTACCAGTATTAGCAGGAGCTATTACTATATTATTAACAGATCGAAATTTAAATACATCATTTTTTGATCCTGCTGGAGGAGGAGACCCCATTTTATATCAACATCTATTTTGATTTTTTGG
>A10_M528-1
----GGAKTTGASCWGGAATAATTGGAACTTCTTTAAGTTTATTAATTCGAGCAGAATTAGGAAATCCTGGATCTTTAATTGGAGATGATCAAATTTATAATACTATCGTAACAGCTCATGCTTTTATTATAATTTTTTTTATAGTAATACCAATTATAATTGGAGGTTTTGGAAACTGATTAGTACCTTTAATACTTGGAGCTCCTGATATAGCTTTCCCCCGAATAAATAATATAARATTTTGATTACTTCCCCCCTCTATTACTTTACTGATTTCAAGAARAATTGTAGAAAATGGAGCTGGAACTGGATGAACAGTGTACCCCCCMCTTTCATCTAATATTGCTCAKGGAGGAARATCAGTARATTTAGCTATCTTTTCCTTACATTTAGCGGGAATTTCTTCAATTTTAGGTGCAATTAATTTTATTACAACTATTATTAATATACGATTAAATAATTTATTTTTTGATCAATTACCTTTATTTGTTTGAGCTGTAGGAATTACAGCATTTTTATTATTATTATCATTACCTGTATTAGCTGGAGCTATTACTATATTATTAACAGATCGAAATTTAAATACCTCATTTTTTGATCCTGCAGGAGGAGGAGACCCAATTTTATATCAACATTTATTTTGATTTTTTGG
>E07_M286-1
-------------GCAGGATAATTGGAACTTCTTTAAGTTTATTAATTCGAGCTGAWTTGGGTAATCCAGGATCTTTAATTGGAGATGATCAAATTTATAATACTATTGTAACAGCCCAKGCTTTTATTATAATTTTTTTTATGGTTATACCTATTATAATTGGAGGTTTTGGAAATTGACTTGTACCATTAATACTAGGTGCCCCTGATATAGCTTTCCCCCGAATAAATAATATAAGATTTTGATTACTGCCCCCCTYTWTTACTCYCCTAATTTCAARAARAATTGTCRAAAATGGAGCKGGAACAGGATGAACAGTATMCCCCCCATTATCTTCTAATATTGCTCATGGAGGTARATCTGTAGATTTAGCTATTTTTTCTTTACWTTTAGCTGGAATTTCATCAATTCTAGGAGCAATTAATTTTATTACAACTATTATTAATATACGATTAAATAATATATTTTTTGATCAATTACCTTTATTTGTTTGAGCTGTTGGAATCACAGCATTTTTATTATTATTATCATTACCTGTATTAGCAGGAGCTATTACCATATTATTAACTGATCGAAACTTAAACACATCATTTTTTGATCCAGCGGGAGGAGGGGACSCAATTCTTTACCAACATTTATTTTGATTTTTTGG
>G10_TMD2018#6
----GGTGTTTGAGCTGGATAATTGGAACTTCTTTAAGTTTATTAATTCGAGCAGAATTAGGAAATCCAGGATCTTTAATTGGAGACGATCAAATTTATAATACTATTGTTACAGCTCATGCATTTATTATAATYTTTTTTATGGTTATACCAATTATAATTGGAGGATTTGGAAACTGATTAKTCCCATTAATACTAGGAGCTCCKGATATAGCTTTCCCACGAATAAATAATATAARATTTTGATTATTACCYCCTTCTATTATTTTACTAATTTCAAGAARAATTGTAGAAAATGGAGCTGGTACAGGTTGAACAGTTTACCCYCCTTTATCTTCTAATATTGCTCATGGAGGAAGTTCAGTARATTTAGCTATTTTTTCCCTTCATTTAGCTGGAATTTCTTCAATTTTAGGAGCTATTAACTTTATTACTACTATTATTAATATACGATTAAATAATATATTTTTTGATCAATTACCTTTATTTGTTTGAGCTGTAGGAATTACAGCATTCCTTTTATTGCTTTCTTTACCTGTATTAGCAGGAGCTATTACCATATTACTAACTGATCGAAATTTAAATACATCATTTTTTGATCCTGCTGGAGGGGGGGACCCTATTTTATACCAACATTTATTTTGATTTTTTGG
>G09_M357-2
----GGAKTTGAGCTGGAATAGTAGGAACTTCTTTAAGTTTATTAATTCGAGCTGAATTAGGTAACCCAGGATCATTAATTGGAGATGATCAAATTTATAATACTATTGTTACAGCCCATGCTTTTATTATAATTTTTTTTATAGTAATACCTATTATAATTGGAGGATTTGGAAATTGACTTGTCCCACTAATATTGGGAGCTCCGGATATAGCTTTCCCTCGAATAAATAATATAAGATTTTGATTACTCCCCCCCYCTATKACTCTTTTAATTTCAAGAAGAATTGTARAAAATGGAGCTGGAACAGGATGAACAGTTTATCCCCCATTATCTTCTAATATTGCTCATGGAGGARGATCTGTTGATTTAGCTWTTTTTTCTTTACMTTTASCTGGTATTTCATCTATTTTAGGGGCAATTAATTTCATTACCACTATTATTAATATACGATTAAACAATATATTTTTTGATCAGTTACCTCTATTCGTTTGAGCTGTTGGAATTACTGCATTTTTATTATTACTATCATTACCTGTATTAGCTGGAGCTATTACTATATTATTAACAGATCGTAACTTAAATACATCATTTTTTGACCCTGCTGGAGGAGGAGACCCAATTTTATACCAACATTTATTTTGATTTTTTGG
>B11_K2165-3
----SGRTAWGAGCAAGGATAATTGGAACTTCCTTAAGTTTATTAATTCGAGCTGAATTAGGAAATCCTGGTTCATTAATTGGAGATGATCAAATTTATAATACTATTGTTACAGCTCATGCTTTCATTATAATTTTTTTTATAGTTATACCAATTATAATTGGAGGATTTGGAAATTGATTAGTACCTTTAATGTTAGGAGCTCCTGATATGGCTTTCCCCCGAATAAATAATATAARATTCTGATTACYCCCCCCCYCTATTACTTTACTAATTTCAARAARAATTGTARAAAATGGAGCCGGTACTGGATGAACGGTGTATCCCCCCCTTTCATCTAATATTGCTCATAGAGGAARATCAGTARATTTAGCTATTTTTTCCCTACATTTAGCGGGAATTTCATCAATTTTAGGTGCAATTAATTTTATTACTACTATTATTAATATACGATTAAATAATATATTTTTTGATCAATTACCTTTATTTGTTTGAGCTGTTGGAATTACAGCATTTCTATTATTACTATCATTACCTGTATTAGCTGGAGCAATTACTATATTATTAACTGATCGAAATTTAAACACATCATTTTTTGACCCTGCTGGAGGAGGAGATCCWATTTTATATCAACACCTATATTGATTTTTTGG
>E11_K2206-23
----GGAKTTGAGCTGGAATAATTGGAACTTCTTTAAGTTTATTAATTCGAGCAGAATTAGGAAATCCTGGATCTTTAATTGGAGATGATCAAATTTATAATACTATCGTAACAGCTCATGCTTTTATTATAATTTTTTTTATAGTAATACCAATTATAATTGGAGGTTTTGGAAACTGATTAGTACCTTTAATACTTGGAGCTCCTGATATAGCTTTCCCCCGAATAAATAATATAARAWTTTGATTACTTCCCCCCYCTATTACTTTACTGATTTCAAGAARAATTGTAGAAAATGGAGCTGGAACTGGATGAACAGKGTACCCCCCMCTTTCATCTAATATTGCTCAKGGAGGAARATCAGTAGATTTAGCTATCTTTTCCTTACATTTAGCAGGAATTTCTTCAATTTTAGGTGCRATTAATTTTATTACAACTATTATTAATATACGATTAAATAATTTATTTTTTGATCAATTACCTTTATTTGTTTGAGCTGTAGGAATTACAGCATTTTTATTATTATTATCATTACCTGTATTAGCKGGRGSKRTTACTATATTATTAACAGATCGAAATTTAAATACCTCATTTTTTGATCCKGCAGGAGGAGGAGRSSCAATTTTATATCAACATTTATTTTGATTTTTTGG
>F02_K2372-8
----RTRTTTGAGCAGGAATAATTGGAACTTCACTAAGTTTATTAATTCGAGCTGAATTAGGTAATCCCGGATCTCTAATTGGTGATGATCAAATTTATAACACTATTGKCACAGCACATGCTTTTATTATAATTTTTTTTATAGTTATACCTATTAWAATTGGAGGATTTGGAAATTGACTTGTACCTTTAATATTAGGGGCCCCTGACATAGCTTTTCCACGAATAAATAATATAAGATTTTGATTACTTCCCCCYTCTATTACCCTTTTAATTTCTAGAARAATCGTTGAAAATGGAGCTGGAACAGGAWGAACAGTTTATCCMCCTTTATCTTCTAAWATTGCTCATGGKGGAARAWCARTARATTTAGCTWTTTTTTYTTTACMCTTAGCAGGAATTTCTTCAATTTTAGGARCAATTAATTTTATTACCACTATTATTAATATACGATTAAATAATATATTTTTTGATCAATTACCTTTATTTGTATGAGCTGTTGGAATTACAGCATTTTTATTATTATTATCTTTACCGGTATTAGCAGGGGCTATTACTATATTATTAACAGATCGAAATTTAAATACATCATTTTTTGACCCTGCAGGAGGAGGAGATCCTATTTTATATCAACATTTATTTTGATTTTTTGG
>D03_K2420-a
----GGAGTTGAGCAGGTATAATTGGAACTTCTTTAAGTTTATTRRKTCGAGCTGAATTAGGAAACCCAGGATCATTAATTGGAGATGACCAAATTTATAATACTATTGTCACAGCTCATGCTTTTATTATAATTTTTTTTATAGTTATACCAATTATAATTGGKGGATTTGGAAACTGACTTGTTCCTTTAATATTAGGAGCCCCAGATATAGCTTTCCCTCGAATAAATAATATAAGATTTTGATTATTACCACCTTCTATTACTTTACTAATTTCTAGAARAATTGTARAAAATGGAGCTGGAACTGGTTGAACAGTATACCCCCCCCYWTCCYCTAATATCSCCCATGGRGGAAGTTCTGTARATTTAGCTATTTTTTCTTTACATTTAGCTGGTATTTCATCAATTTTAGGAGCAATTAATTTTATTACAACTATTATTAATATACGATTAAATAATATATTTTTTGATCAGTTACCCTTATTTGTATGAGCAGTTGGAATTACAGCATTTTTACTATTACTTTCATTACCAGTATTGGCAGGAGCTATTACTATATTATTAACAGATCGAAATTTAAATACATCATTTTTTGATCCTGCTGGAGGGGGAGACCCTATTTTATATCAACATCTATTTTGATTTTTTGG
>C07_#798
----ARGSSSYCSCWGGAATAATTGGAACTTCCTTAAGTTTATTAATTCGAGCTGAWTTAGGAAATCCTGGATCTTTAATTGGAGATGATCAAATTTATAATACTATTGTCACAGCTCACGCTTTTATTATAATTTTTTTCATAGTTATACCCATTAWAATTGGGGGATTTGGAAACTGACTTGTGCCTTTAATATTGGGCGCTCCTGATATAGCTTTCCCTCGAATAAATAATATAAGATTTTGATTATTACCCCCTTCTATTACCCYCTTAATCTCAAGAARAATTGTARAAAATGGGGSTGGAACAGGATRAACAGTTTACCCCCCCTTATCTTCCAATATCGCCCATGGTGGTARATCTGTARATTTAGCTATTTTTTCTTTACATTTAGCGGGAATCTCTTCAATTTTAGGGGCAATTAATTTTATTACTACTATTATTAATATACGATTAAATAATATATTTTTTGATCAATTACCTTTATTTGTTTGAGCTGTTGGAATTACAGCATTTTTATTATTATTATCTTTACCTGTATTAGCAGGGGCTATTACTATATTATTAACAGATCGAAACTTAAATACATCTTTTTTTGACCCTGCTGGAGGAGGTGATCCTATTTTATACCAACACTTATTTTGATTTTTTGG
>G08_K2325-9
----GGATTTGAGCTGRAATAATTGGAACTTCTTTAAGTTTATTAATTCGAGCAGAATTAGGAAATCCTGGATCTTTAATTGGAGATGATCAAATTTATAATACTATCGTAACAGCTCATGCTTTTATTATAATTTTTTTTATAGTAATACCAATTATAATTGGAGGTTTTGGAAACTGATTAGTACCTTTAATACTTGGAGCTCCTGATATAGCTTTCCCCCRAATAAATAAWATAARATTTTGATTACTTCCCCCCYCTATTACTTTACTGATTTCAARAARAATTGTARAAAAKGGAGCTGGAACKGGATRAACAGKGTACCCCCCMCTTTCATCTAAWATTGCTCAKGGAGGAARAWCAGTARATTTAGCTATCTTTTCCTTACATTTAGCAGGAATTTCTTCAATTTTAGGKGCAATTAATTTTATTACAACTATTATTAATATACGATTAAATAATTTATTTTTTGATCAATTACCTTTATTTGTTTGAGCTGTAGGAATTACAGCATTTTTATTATTATTATCATTACCTGTATTAGCTGGAGCTATTACTATATTATTAACAGATCGAAATTTAAATACCTCATTTTTTGATCCTGCAGGAGGAGGAGACCCAATTTTATATCAACATTTATTTTGATTTTTTGG
>D07_K2426-2
----GTASTTSCGCASGAATAATTGGAACCTCATTAAGATTATTAATTCGAGCTGAWTTGGGGAATCCTGGATCATTAATTGGAGATGATCAAATTTATAATACTATTGTAACAGCTCATGCTTTTATTATAATTTTTTTTATAGTTATACCTATTATAATTGGAGGATTTGGAAATTGACTTGTTCCTTTAATATTAGGGGCGCCKGATATAGCCTTCCCTCGAATAAATAATATAAGATTTTGATTATTACCTCCTTCAATTACTCTATTAATTTCAAGAAGAATTGTAGAAAATGGAGCRGGAACTGGGTGAACAGTTTACCCTCCTTTATCTTCTAATATTGCACATGGAGGAARATCAGTAGATTTAGCTATTTTTTCTTTACACTTAGCTGGAATTTCTTCTATTCTTGGGGCAATTAATTTTATTACTACTATTATTAATATACGATTAAATAATATWTTTTTTGATCAATTACCATTWWTTKKTTGAGCTGTGGGAATTACMGCMATTTWTTTWTAMCAATCTTT--CCRTWTTAGCRGGASYTRTTMCKWTTTYATTACAGAATCCGAATT--AATMCCTCTTTTTTGGMCCCGCCGRGAGAGAGGAWCC--ATTTTWTWTC-ACACYTMTTTTWATTTTGGKG
>F11_K2212-11
---------------------------------------------------------TTGGATTGWCCGGGAYCTTTAAATGGAKACGAYCAAWTTTATMATACTWTTGTAACRGCTCAYGCTTTTATTATAATTTTTTTTATAGTAATACCTATTATAATTGGAGGATTTGGAAATWGATTAGTACCTTTAATGTTAGGAGCYCCTGATATAGCTTTCCCCCGAATAAATAATATAARATTTTGATTACTYCCYCCYTCAATTACTTTATTAATTTCAAGAARAATTGTCRAAAATGGAGCTGGAACTGGATGAACTGTGTACCCCCCMCTTTCATCTAATATTGCTCATAGAGGAAGATCTGTTGATTTAGCAATTTTCTCTCTTCATTTAGCTGGAATTTCTTCAATTTTAGGTGCAATTAATTTTATTACTACTATTATTAATATACGATTAAATAATATATTTTTTGATCAACTACCTTTATTTGTTTGAGCTGTTGGAATTACAGCATTTTTATTATTACTATCATTACCTGTATTAGCTGGTGCTATTACTATATTATTGACAGATCGAAATTTAAATACCTCATTTTTTGAYCCTGCTGGRGGAGGAGACCCTATTTTATATCAACATTTATTTTGATTTTTTGG
>D08_K2422-1a
------------AAARGAATAATTGGAACCTCATTAAGATTATTAATTCGAGCTGAWTTAGGAAATCCTGGATCATTAATTGGAGATGATCAAATTTATAAWACTATTGTAACAGCTCATGCTTTTATTATAATTTTTTTTATAGTTATACCTATTATAATTGGRGGATTTGGAAATTGACTTGTTCCKTKAATATKAGGAGCSCCTGATATAGCCTTCCCTCGAATAAATAATATAAGATTTTGATTATTACCTCCTTCAATTACTCTATTAATTTCAAGAARAATTGTARAAAATGGAGCARGAACTGGATGAACAGTTTACCCCCCTTTATCTTCTAATATTGCAMACGGAGGGAGATCAGTAGATTTAGCTATTTTTTCTTTACACTTAGCTGGAATTTCTTCTATTCTTGGGGCAATTAATTTTATTACTACTATTATTAATATACGATTAAATAATATATTTTTTGATCAATTACCATTATTTGTTTGAGCTGTTGGAATTACAGCATTTTTATTATTACTATCTTTACCRGTATTAGCAGGAGCTATTACTATATTATTAACAGATCGAAATTTAAATACATCTTTTTTTGATCCRRCAGGAGGAGGARATCCAATTTTATATCAACACTTATKTTGATTTTTTGG
>B02_K2426-3
----GRAKTWCGAAMARGAWAATTGGAACCTCRTTAAGATTATTAATTCGAGCTGAMYTAGGAAATCCTGGRTCATTAATTGGAGATGATCAAATTTATAATACTATTGTAACAGCTCATGCTTTTATTATAATTTTTTTTATAGTTATACCTATTATAATTGGRGGATTTGGAAATTGWCTTGTTCCTTKAAYATTAGGGGCGCCTGATAYAGCCTTCCCTCGAATAAATWWTATAAKATTTTGACTATTACCTCCTTCAATTACTCTATTAATTTCAAGAARAATTGTAGAAAATGGAGCAGGAACTGGRTGAMCMGTTTACCCCCCTTTATCTTCTAATATTGCAMACGGAGGAARATCAGTAGATTTAKCTATTTTTTCTTTACACTTAKCTGGAATTTCTTCTATTCTTGGGGCAATTAATTTTATTACTACTATKATTAATATACRATTAAWTAATATATTTTTTGATCAATTACCATTATTTGTTTGAGCTGTTGGAATTACAGCATTTTTATTATTACTATCTTTACCAGTATTAGCAGGAGCTATTACTATATTATTAACAGATCGAAATTTWWATWCATCTTTTTTKGATCSAGCAGGASGAGGAGATCCAATTYTATATCAACACTTATTTTGATTYTKTGG
>Br2_G09_LEPSM1094
TTTTGGAKTTGAGCAGGAATAATTGGAACTTCCTTAAGTTTATTAATTCGAGCTGAATTAGGGAATCCTGGATCTTTAATTGGAGATGATCAAATTTATAATACTATTGTCACAGCTCACGCTTTTATTATAATTTTTTTCATAGTTATACCTATTATAATTGGGGGATTTGGAAACTGACTTGTGCCTTTAATATTGGGCGCTCCTGATATAGCTTTCCCTCGAATAAATAATATAAGATTTTGATTATTACCCCCTTCTATTACCCTCTTAATCTCAAGAAGAATTGTAGAAAATGGGGCTGGAACAGGATGAACAGTTTACCCCCCCTTATCTTCCAATATCGCCCATGGTGGTAGATCTGTAGATTTAGCTATTTTTTCTTTACATTTAGCGGGAATCTCTTCAATTTTAGGGGCAATTAATTTTATTACTACTATTATTAATATACGATTAAATAATATATTTTTTGATCAATTACCTTTATTTGTTTGAGCTGTTGGAATTACAGCATTTTTATTATTATTATCTTTACCTGTATTAGCAGGGGCTATTACTATATTATTGACAGATCGAAACTTAAATACATCTTTTTTTGACCCTGCTGGAGGAGGTGACCCTATTTTATACCAACACTTATTTTGATTCTTTGG
>Br2_C02_#841
TTKWSGAYTWGATCAGGAATAATTGGAACTTCTTTAAGTTTATTAATTCGGGCAGAATTAGGTAACCCAGGCTCATTAATTGGAGATGACCAAATTTATAACACTATTGTAACAGCTCACGCTTTTATTATAATTTTTTTTATAGTAATACCTATTATAATTGGAGGATTTGGAAATTGATTAGTACCTTTAATATTAGGGGCTCCTGATATAGCTTTCCCTCGAATAAATAATATAAGATTTTGATTACTCCCCCCATCAATTACTTTATTAATTTCAAGAAGAATTGTTGAAAATGGAGCTGGAACTGGATGAACTGTGTACCCCCCACTTTCATCTAATATCGCCCATAGAGGAAGATCTGTTGATTTAGCAATTTTTTCTCTTCATTTAGCTGGAATTTCCTCAATCTTAGGTGCAATTAATTTTATTACTACTATCATTAACATACGGTTAAATAATATATTTTTTGATCAATTACCTTTATTTGTTTGAGCTGTTGGAATTACAGCATTTTTACTATTATTATCATTACCTGTTTTAGCGGGAGCTATTACCATATTATTAACAGATCGAAATTTAAATACCTCATTTTTTGATCCTGCTGGAGGAGGAGACCCTATTTTATATCAACATTTATTTTGATTTTTTGG
>Br2_B01_K2453-47
TWSCSAAYWWGATCAGGAATAATTGGAACTTCTTTAAGTTTATTAATTCGAGCAGAATTAGGTAACCCAGGCTCATTAATTGGAGATGACCAAATTTATAACACTATTGTAACAGCTCACGCTTTTATTATAATTTTTTTTATAGTAATACCTATTATAATTGGAGGATTTGGAAATTGATTAGTACCTTTAATATTAGGGGCTCCTGATATAGCTTTCCCTCGAATAAATAATATAAGATTTTGATTACTCCCCCCATCAATTACTTTATTAATTTCAAGAAGAATTGTTGAAAATGGAGCTGGAACTGGATGAACTGTGTACCCCCCACTTTCATCTAATATCGCCCATAGAGGAAGATCTGTTGATTTAGCAATTTTTTCTCTTCATTTAGCTGGAATTTCTTCAATCTTAGGTGCAATTAATTTTATTACTACTATCATTAATATACGATTAAATAATATATTTTTTGATCAATTACCTTTATTTGTTTGAGCTGTTGGAATTACAGCATTTTTACTATTATTATCATTACCTGTTTTAGCGGGAGCTATTACCATATTATTAACAGATCGAAATTTAAATACCTCATTTTTTGATCCTGCTGGAGGAGGAGACCCTATTTTATATCAACATTTATTTTGATTTTTTGG
>Br2_C03_#359
--CGTAAKTTGATCAGGAATAATTGGAACTTCTTTAAGTTTATTAATCCGAGCGGAATTAGGTAATCCTGGTTCTTTAATTGGAGACGATCAAATTTATAATACTATTGTAACAGCTCATGCTTTTATTATAATTTTTTTTATAGTAATACCTATTATAATTGGAGGATTTGGAAATTGATTAGTACCTTTAATGTTAGGAGCTCCTGATATAGCTTTCCCCCGAATAAATAATATAAGATTTTGATTACTTCCTCCTTCAATTACTTTATTAATTTCAAGAAGAATTGTCGAAAATGGAGCTGGAACTGGATGAACTGTGTACCCCCCACTTTCATCTAATATTGCTCATAGAGGAAGATCTGTTGATTTAGCAATTTTCTCTCTTCATTTAGCTGGAATTTCTTCAATTTTAGGTGCAATTAATTTTATTACTACTATTATTAATATACGATTAAATAATATATTTTTTGATCAACTACCTTTATTTGTTTGAGCTGTTGGAATTACAGCATTTTTATTATTACTATCATTACCTGTATTAGCTGGTGCTATTACTATATTATTGACAGATCGAAATTTAAATACCTCATTTTTTGACCCTGCTGGGGGAGGAGACCCTATTTTATATCAACATTTATTTTGATTTTTTGG
>Br2_H04_M573-1-4
TTTTGGAKTWGAGCAGGAATAATTGGAACTTCTTTAAGTTTATTAATTCGAGCAGAATTAGGTAATCCAGGATCATTAATTGGAGATGATCAAATTTATAATACTATTGTAACAGCTCATGCATTTATTATAATTTTTTTTATAGTAATACCTATTATAATTGGAGGATTCGGTAATTGACTTGTACCTTTAATGCTAGGTGCCCCTGATATAGCTTTCCCCCGAATAAATAATATAAGATTCTGATTACTGCCCCCCTCTATTACCTTATTAATTTCCAGAAGAATTGTAGAAAATGGAGCTGGCACAGGATGAACTGTGTACCCCCCACTTTCATCTAATATTGCCCATAGTGGAAGATCAGTAGATCTCGCTATTTTCTCCTTACATTTAGCTGGAATTTCTTCAATTTTAGGAGCAATTAATTTTATTACTACTATTATTAATATACGATTAAATAATATATTTTTTGATCAATTACCTTTATTTGTTTGAGCTGTGGGAATTACAGCATTTTTATTATTATTATCGTTACCTGTTTTAGCAGGGGCTATTACTATATTATTAACAGACCGAAATTTAAATACATCATTTTTTGATCCTGCAGGTGGTGGAGATCCTATTTTATATCAACATTTATTTTGATTTTTTGG
>Br2_H03_M289-1
TTTTGGAKTTGAGCAGGAATAATTGGAACTTCTTTAAGTTTATTAATTCGAGCAGAATTAGGAAATCCTGGATCTTTAATTGGAGATGACCAAATTTATAATACCATCGTAACAGCTCATGCTTTTATTATAATTTTTTTTATAGTAATACCTATTATAATTGGAGGATTTGGAAATTGATTAGTTCCTTTAATATTAGGAGCTCCTGATATAGCTTTCCCTCGAATAAATAATATAAGATTTTGATTACTTCCCCCCTCTATTACCCTATTAATTTCAAGAAGAATTGTTGAAAATGGAGCTGGAACTGGTTGAACAGTATACCCCCCACTTTCATCTAATATTGCTCATGGAGGAAGTTCAGTAGATTTAGCTATTTTTTCTTTACATTTAGCTGGTATTTCCTCAATTTTAGGGGCAATTAATTTTATTACTACCATTATTAACATACGATTAAACAATATATTTTTTGATCAATTACCTTTATTTGTTTGAGCTGTGGGAATTACAGCATTTTTATTATTACTATCATTACCTGTATTAGCTGGAGCTATTACTATATTACTTACAGATCGAAATTTAAATACATCATTTTTTGACCCKGCKGGTGGGGGAGACCCTATTTTATATCAACATTTATTTTGATTTTTTGG
>Br2_F04_M573-14
TTTTGGAKTTGAGCAGGAATAATTGGAACTTCTTTAAGTTTATTAATTCGAGCAGAATTAGGTAATCCAGGATCATTAATTGGAGATGATCAAATTTATAATACTATTGTAACAGCTCATGCATTTATTATAATTTTTTTTATAGTAATACCTATTATAATTGGAGGATTCGGTAATTGACTTGTACCTTTAATGCTAGGTGCCCCTGATATAGCTTTCCCCCGAATAAATAATATAAGATTCTGATTACTGCCCCCCTCTATTACCTTATTAATTTCCAGAAGAATTGTAGAAAATGGAGCTGGCACAGGATGAACTGTGTACCCCCCACTTTCATCTAATATTGCCCATAGTGGAAGATCAGTAGATCTCGCTATTTTCTCCTTACATTTAGCTGGAATTTCTTCAATTTTAGGAGCAATTAATTTTATTACTACTATTATTAATATACGATTAAATAATATATTTTTTGATCAATTACCTTTATTTGTTTGAGCTGTGGGAATTACAGCATTTTTATTATTATTATCGTTACCTGTTTTAGCAGGGGCTATTACTATATTATTAACAGACCGAAATTTAAATACATCATTTTTTGATCCKGCAGGTGGTGGAGATCCTATTTTATATCAACATTTATTTTGATTTTTTGG
>Br2_H01_k2372-10
TTTGGTAKTTGAGCAGGAATAATTGGGACTTCACTAAGTTTATTAATTCGAGCTGAATTAGGTAATCCTGGATCTCTAATTGGCGATGATCAAATTTATAACACTATTGTCACAGCACATGCTTTTATTATAATTTTTTTTATAGTTATACCTATTATAATTGGAGGATTTGGAAATTGACTTGTACCTTTAATATTAGGGGCCCCTGACATAGCTTTTCCACGAATAAATAATATAAGATTTTGATTACTTCCCCCTTCTATTACCCTTTTAATTTCTAGAAGAATCGTTGAAAATGGAGCTGGAACAGGATGAACAGTTTATCCACCTTTATCTTCTAATATTGCTCATGGTGGAAGATCAGTAGATTTAGCTATTTTTTCTTTACATTTAGCAGGAATTTCTTCAATTTTAGGAGCAATTAATTTTATTACCACTATTATTAATATACGATTAAATAATATATTTTTTGATCAATTACCTTTATTTGTATGAGCTGTTGGAATTACAGCATTTTTATTATTATTATCTTTACCGGTATTAGCAGGGGCTATTACTATATTATTAACAGATCGAAATTTAAATACATCATTTTTTGACCCTGCTGGAGGAGGAGATCCTATTTTATATCAACATTTATTTTGATTTTTTGG
>Br2_C08_LEPSM609
TASCAYMTTTGATCAGGTATAGTAGGAACATCTTTAAGATTATTAATTCGAGCAGAATTAGGAAATCCAGGATCTTTAATTGGGGATGATCAAATTTATAATACAATCGTAACAGCTCATGCTTTTATTATAATTTTTTTTATAGTTATACCTATTATAATTGGAGGATTTGGTAATTGATTAGTACCTTTAATATTAGGGGCACCAGATATAGCTTTCCCACGAATAAATAATATAAGATTTTGATTATTACCTCCTTCAATTACATTATTAATTTCAAGTAGAATTGTAGAAAATGGAGCAGGAACAGGATGAACAGTCTACCCTCCTTTATCTTCAAATATCGCTCATGGAGGAAGTTCTGTAGATTTAGCTATTTTTTCCTTACATTTAGCTGGAATTTCATCAATTTTAGGAGCAATTAATTTTATTACAACTATTATTAATATACGATTAAATAATATATCATTTGATCAATTACCTTTATTTATTTGAGCTGTAGGTATTACAGCATTTTTATTATTATTATCATTACCAGTATTAGCTGGAGCTATTACTATATTGTTAACAGATCGAAATTTAAATACTTCTTTTTTCGACCCAGCAGGAGGTGGAGACCCAATTTTATATCAACATTTATTTTGATTTTTTGG
>Br2_F05_M618-1
TTTTGGATTTGATCAGGAATAATTGGAACTTCTTTAAGTTTATTAATTCGAGCAGAATTAGGTAACCCAGGTTCATTAATTGGAGATGACCAAATTTATAACACTATTGTAACAGCTCACGCTTTTATTATAATTTTTTTTATAGTAATACCTATTATAATTGGAGGATTTGGAAATTGATTAGTACCTTTAATATTAGGGGCTCCTGATATAGCTTTCCCTCGAATAAATAATATAAGATTTTGATTACTCCCCCCATCAATTACTTTATTAATTTCAAGAAGAATTGTTGAAAATGGAGCTGGAACTGGATGAACTGTGTACCCCCCACTTTCATCTAATATCGCCCATAGAGGAAGATCTGTTGATTTAGCAATTTTTTCTCTTCATTTAGCTGGAATTTCTTCAATCTTAGGTGCAATTAATTTTATTACTACTATCATTAACATACGATTAAATAATATATTTTTTGATCAATTACCTTTATTTGTTTGAGCTGTTGGAATTACAGCATTTTTACTATTATTATCATTACCTGTTTTAGCGGGAGCTATTACCATATTATTAACAGATCGAAATTTAAATACCTCATTTTTTGATCCTGCTGGAGGAGGAGACCCTATTTTATATCAACATTTATTTTGATTTTTTGG
>Br2_H11_LEPSM 818
TTTTGGAKTTGAGCTGGAATAGTAGGAACTTCATTAAGATTATTAATTCGAGCTGAATTAGGAAATCCAGGATCATTAATTGGGGATGATCAAATTTATAATACTATTGTCACAGCTCATGCTTTTATTATAATTTTTTTTATAGTAATACCTATTATAATTGGAGGTTTTGGAAATTGATTAGTTCCTTTAATATTGGGAGCCCCTGATATAGCTTTCCCACGAATAAATAATATAAGTTTTTGATTATTACCTCCTTCATTAACTTTATTAATTTCAAGAAGAATTGTTGAAAATGGAGCAGGAACAGGATGAACAGTTTACCCCCCMCTTTCATCTAATATTGCTCACAGAGGTAGATCAGTARATTTAGCTATTTTTTCATTACACCTAGCAGGTATTTCTTCTATTTTAGGAGCAATTAATTTTATTACAACAATTATTAATATACGACTTAATAGATTAACATTTGATCAAATACCTTTATTTGTTTGAGCTGTAGGAATTACAGCATTTTTACTTCTTCTTTCTCTTCCAGTATTAGCAGGAGCTATTACTATATTATTAACTGATCGAAATTTAAATACTTCATTTTTTGATCCTGCTGGAGGGGGTGATCCTATTCTTTATCAACATTTATTTTGATTTTTTGG
>Br2_H02_TMD2018#20
TWSCRTGTWTGAGCTGGAATAATTGGAACTTCTTTAAGTTTATTAATTCGAGCAGAATTAGGAAATCCAGGATCTTTAATTGGAGACGATCAAATTTATAATACTATTGTTACAGCTCATGCATTTATTATAATCTTTTTTATGGTTATACCAATTATAATTGGAGGATTTGGAAACTGATTAGTCCCATTAATACTAGGAGCTCCTGATATAGCTTTCCCACGAATAAATAATATAAGATTTTGATTATTACCTCCTTCTATTATTTTACTAATTTCAAGAAGAATTGTAGAAAATGGAGCTGGTACAGGTTGAACAGTTTACCCTCCTTTATCTTCTAATATTGCTCATGGAGGAAGTTCAGTAGATTTAGCTATTTTTTCCCTTCATTTAGCTGGAATTTCTTCAATTTTAGGAGCTATTAACTTTATTACTACTATTATTAATATACGATTAAATAATATATTTTTTGATCAATTACCTTTATTTGTTTGAGCTGTAGGAATTACAGCATTCCTTTTATTACTTTCTTTACCTGTATTAGCAGGAGCTATTACCATATTACTAACTGATCGAAATTTAAATACATCATTTTTTGATCCTGCTGGAGGGGGGGACCCTATTTTATACCAACATTTATTTTGATTTTTTGG
>Br2_D08_LEPSM615
TASMAYMTTTGAGCAGGAATAATTGGAACCTCATTAAGATTATTAATTCGAGCTGAATTAGGAAATCCAGGCTCTTTAATTGGAGATGATCAAATTTATAACACTATTGTTACAGCACATGCTTTTATTATAATTTTTTTTATAGTTATACCTATTATAATTGGGGGATTTGGAAATTGACTTGTACCTTTAATATTAGGAGCCCCTGATATAGCTTTTCCACGAATAAATAATATAAGATTTTGATTACTTCCCCCCTCTATTACTCTTTTAATTTCCAGTAGAATTGTTGAAAATGGAGCTGGAACAGGGTGAACAGTTTACCCTCCTTTATCTTCTAATATTGCCCATGGKGGTAGATCTGTAGATTTAGCTATTTTTTCTTTACATTTAGCAGGAATTTCTTCAATTTTAGGAGCAATTAATTTTATTACTACTATTATTAACATACGATTAAATAATATATTTTTTGATCAATTACCTTTATTTGTATGAGCTGTAGGAATTACAGCATTTTTATTACTATTATCATTACCTGTATTAGCTGGAGCTATTACTATACTATTAACAGATCGAAATTTAAATACATCATTTTTTGATCCTGCTGGAGGAGGAGATCCTATTTTATATCAACATTTATTTTGATTCTTTGG
>Br2_F01_k2322-2
TTGMRWRGWWGAGCAGGAATAATTGGAACTTCACTAAGTTTATTAATTCGAGCTGAATTAGGTAATCCTGGATCTCTAATTGGCGATGATCAAATTTATAACACTATTGTCACAGCACATGCTTTTATTATAATTTTTTTTATAGTTATACCTATTATAATTGGAGGATTTGGAAATTGACTTGTACCTTTAATATTAGGGGCCCCTGACATAGCTTTTCCACGAATAAATAATATAAGATTTTGATTACTTCCCCCTTCTATTACCCTTTTAATTTCTAGAAGAATCGTTGAAAATGGAGCTGGAACAGGATGAACAGTTTATCCACCTTTATCTTCTAATATTGCTCATGGTGGAAGATCAGTAGATTTAGCTATTTTTTCTTTACATTTAGCAGGAATTTCTTCAATTTTAGGAGCAATTAATTTTATTACCACTATTATTAATATACGATTAAATAATATATTTTTTGATCAATTACCTTTATTTGTATGAGCTGTTGGAATTACAGCATTTTTATTATTATTATCTTTACCGGTATTAGCAGGGGCTATTACTATATTATTAACAGATCGAAATTTAAATACATCATTTTTTGACCCTGCTGGAGGAGGAGATCCTATTTTATATCAACATTTATTTTGATTTTTTGG
>Br2_D03_M081-1
TWGGWAKTTGGAGCAGGTATAATTGGAACTTCCTTAAGCTTATTAATTCGAGCTGAATTAGGAAATCCAGGATCTTTAATTGGAGATGATCAAATTTATAACACTATTGTAACAGCTCATGCTTTTATTATAATTTTTTTTATAGTTATACCAATTATAATTGGAGGATTTGGAAATTGACTTGTCCCTCTTATATTAGGAGCCCCTGATATAGCTTTCCCTCGAATAAATAATATAAGATTTTGACTATTACCACCCTCTCTTACTTTATTAATTTCAAGAAGAGTAGTAGAAAATGGAGCCGGAACAGGATGAACAGTTTACCCCCCACTATCATCTAATATTGCCCATGGAGGAAGATCAGTAGATTTAGCTATTTTTTCTTTACATTTAGCAGGTATTTCTTCTATTCTGGGAGCTATTAATTTTATTACTACTATTATTAATATACGATTAAATAATATATTTTTTGATCAATTACCATTATTTGTTTGAGCTGTAGGTATTACAGCATTTTTATTATTACTTTCATTACCAGTATTAGCAGGAGCTATTACTATATTATTAACTGATCGAAATTTAAATACATCTTTCTTTGACCCTGCTGGAGGAGGAGACCCTATTTTATATCAACATTTATTTTGATTTTTTGG
>Br2_E04_M548-1
TASCRTATTWGAGCAGGAATAATTGGAACTTCACTAAGTTTATTAATTCGAGCTGAATTAGGTAATCCTGGATCTCTAATTGGTGATGATCAAATTTATAACACTATTGTCACAGCACATGCTTTTATTATAATTTTTTTTATAGTTATACCTATTATAATTGGAGGATTTGGAAATTGACTTGTACCTTTAATATTAGGGGCCCCTGACATAGCTTTTCCACGAATAAATAATATAAGATTTTGATTACTTCCCCCTTCTATTACCCTTTTAATTTCTAGAAGAATCGTTGAAAATGGAGCTGGAACAGGATGAACAGTTTATCCACCTTTATCTTCTAATATTGCTCATGGTGGAAGATCAGTAGATTTAGCTATTTTTTCTTTACACTTAGCGGGAATTTCTTCAATTTTAGGAGCAATTAATTTTATTACCACTATTATTAATATACGATTAAATAATATATTTTTTGATCAATTACCTTTATTTGTATGAGCTGTTGGAATTACAGCATTTTTATTATTATTATCTTTACCGGTATTAGCAGGGGCTATTACTATATTATTAACAGATCGAAATTTAAATACATCATTTTTTGACCCTGCAGGAGGAGGAGATCCWATTTTATATCAACATTTATTTTGATTTTTTGG
>Br2_E01_K2454-47
TTTGGAAGTTGATCAGGAATAATTGGAACTTCTTTAAGTTTATTAATTCGAGCAGAATTAGGTAACCCAGGCTCATTAATTGGAGATGACCAAATTTATAACACTATTGTAACAGCTCACGCTTTTATTATAATTTTTTTTATAGTAATACCTATTATAATTGGAGGATTTGGAAATTGATTAGTACCTTTAATATTAGGGGCTCCTGATATAGCTTTCCCTCGAATAAATAATATAAGATTTTGATTACTCCCCCCATCAATTACTTTATTAATTTCAAGAAGAATTGTTGAAAATGGAGCTGGAACTGGATGAACTGTGTACCCCCCACTTTCATCTAATATCGCCCATAGAGGAAGATCTGTTGATTTAGCAATTTTTTCTCTTCATTTAGCTGGAATTTCTTCAATCTTAGGTGCAATTAATTTTATTACTACTATCATTAATATACGATTAAATAATATATTTTTTGATCAATTACCTTTATTTGTTTGAGCTGTTGGAATTACAGCATTTTTACTATTATTATCATTACCTGTTTTAGCGGGAGCTATTACCATATTATTAACAGATCGAAATTTAAATACCTCATTTTTTGATCCKGCTGGAGGAGGAGACCCTATTTTATATCAACATTTATTTTGATTTTTTGG
>Br2_D04_M544-1
TTTGGTAKTTGAGCAGGAATAATTGGAACTTCACTAAGTTTATTAATTCGAGCTGAATTAGGTAATCCTGGATCTCTAATTGGCGATGATCAAATTTATAACACTATTGTCACAGCACATGCTTTTATTATAATTTTTTTTATAGTTATACCTATTATAATTGGAGGATTTGGAAATTGACTTGTACCTTTAATATTAGGGGCCCCTGACATAGCTTTTCCACGAATAAATAATATAAGATTTTGATTACTTCCCCCTTCTATTACTCTTTTAATTTCTAGAAGAATCGTTGAAAATGGAGCTGGAACAGGATGAACAGTTTATCCACCTTTATCTTCTAATATTGCTCATGGTGGAAGATCAGTAGATTTAGCTATTTTTTCTTTACATTTAGCAGGAATTTCTTCAATTTTAGGAGCAATTAATTTTATTACCACTATTATTAATATACGATTAAATAATATATTTTTTGATCAATTACCTTTATTTGTATGAGCTGTTGGAATTACAGCATTTTTATTATTATTATCTTTACCGGTATTAGCAGGGGCTATTACTATATTATTAACAGATCGAAATTTAAATACATCATTTTTTGACCCTGCTGGAGGAGGGGATCCTATTTTATATCAACATTTATTTTGATTTTTTGG
>Br2_E03_M155-12
TTTSCGRKTWGAGCTGGAATAATTGGAACTTCTTTAAGTTTATTGATTCGAGCTGAATTAGGAAATCCAGGCTCATTAATTGGAGATGATCAAATTTATAATACTATTGTTACAGCTCATGCTTTTATTATAATTTTTTTTATAGTTATACCTATTATAATTGGAGGATTTGGAAATTGACTTGTACCCCTAATACTAGGTGCCCCAGATATAGCTTTCCCTCGAATAAATAATATAAGATTTTGACTATTACCCCCCTCTATTACTCTTTTAATTTCAAGAAGAATTGTAGAAAATGGAGCTGGAACAGGATGAACAGTTTACCCCCCCCTATCTTCTAATGTAGCTCAKGGGGGAAGATCAGTAGATTTAGCTATTTTTTCATTACATTTAGCTGGAATTTCTTCAATTTTAGGTGCAATTAACTTTATTACCACTATTATTAATATGCGATTAAATAACATATTTTTTGATCAATTACCTTTATTTGTTTGAGCAGTTGGAATTACAGCATTTTTATTACTTTTATCATTACCTGTATTAGCTGGAGCTATTACCATACTATTAACAGATCGAAATTTAAATACATCATTTTTTGACCCGGCTGGTGGGGGGGATCCTATTTTATATCAACATTTATTTTGATTTTTTGG
>Br2_E06_M731-1
TTTWGGAKTTGATCAGGAATAATTGGAACTTCTTTAAGTTTATTAATTCGAGCAGAATTAGGTAACCCAGGTTCATTAATTGGAGATGACCAAATTTATAACACTATTGTAACAGCTCACGCTTTTATTATAATTTTTTTTATAGTAATACCTATTATAATTGGAGGATTTGGAAATTGATTAGTACCTTTAATATTAGGGGCTCCTGATATAGCTTTCCCTCGAATAAATAATATAAGATTTTGATTACTCCCCCCATCAATTACTTTATTAATTTCAAGAAGAATTGTTGAAAATGGAGCTGGAACTGGATGAACTGTGTACCCCCCACTTTCATCTAATATCGCCCATAGAGGAAGATCTGTTGATTTAGCAATTTTTTCTCTTCATTTAGCTGGAATTTCTTCAATCTTAGGTGCAATTAATTTTATTACTACTATCATTAACATACGATTAAATAATATATTTTTTGATCAATTACCTTTATTTGTTTGAGCTGTTGGAATTACAGCATTTTTACTATTATTATCATTACCTGTTTTAGCGGGAGCTATTACCATATTATTAACAGATCGAAATTTAAATACCTCATTTTTTGACCCKGCTGGAGGAGGAGACCCTATTTTATATCAACATTTATTTTGATTTTTTGG
>Br2_E05_M611-1
TTTTGGAKTTGATCAGGAATAATTGGAACTTCTTTAAGTTTATTAATTCGGGCAGAATTAGGTAACCCAGGCTCATTAATTGGAGATGACCAAATTTATAACACTATTGTAACAGCTCACGCTTTTATTATAATTTTTTTTATGGTAATACCTATTATAATTGGAGGATTTGGAAATTGATTAGTACCTTTAATATTAGGGGCTCCTGATATAGCTTTCCCTCGAATAAATAATATAAGATTTTGATTACTCCCCCCATCAATTACTTTATTAATTTCAAGAAGAATTGTTGAAAATGGAGCTGGAACTGGATGAACTGTGTACCCCCCACTTTCATCTAATATCGCTCATAGAGGAAGATCTGTTGATTTAGCAATTTTTTCTCTTCATTTAGCTGGAATTTCTTCAATCTTAGGTGCAATTAATTTTATTACTACTATCATTAACATACGATTAAATAATATATTTTTTGATCAATTACCTTTATTTGTTTGAGCTGTTGGAATTACAGCATTTTTACTATTACTATCATTACCTGTTTTAGCAGGAGCTATTACCATATTATTAACAGATCGAAATTTAAATACCTCATTTTTTGATCCTGCTGGAGGAGGAGACCCTATTTTATATCAACATTTATTTTGATTTTTTGG
>Br2_F07_PPU660
TTTTGGAKATGAGCAGGAATAATTGGAACTTCCTTAAGTTTATTAATTCGAGCTGAATTAGGAAATCCTGGTTCATTAATTGGAGATGATCAAATTTATAATACTATTGTTACAGCTCATGCTTTCATTATAATTTTTTTTATAGTTATACCAATTATAATTGGAGGATTTGGAAATTGATTAGTACCTTTAATGTTAGGAGCTCCTGATATGGCTTTCCCCCGAATAAATAATATAAGATTCTGATTACTCCCCCCCTCTATTACTTTACTAATTTCAAGAAGAATTGTAGAAAATGGAGCCGGTACTGGATGAACGGTGTATCCCCCCCTTTCATCTAATATTGCTCATAGAGGAARATCAGTAGATTTAGCTATTTTTTCCCTACATTTAGCGGGAATTTCATCAATTTTAGGTGCAATTAATTTTATTACTACTATTATTAATATACGATTAAATAATATATTTTTTGATCAATTACCTTTATTTGTTTGAGCTGTTGGAATTACAGCATTTCTATTATTACTATCATTACCTGTATTAGCTGGAGCAATTACTATATTATTAACTGATCGAAATTTAAACACATCATTTTTTGACCCTGCTGGAGGAGGAGATCCWATTTTATATCAACACCTATTTTGATTTTTTGG
>Br2_F06_M735-1
TTTTGGAKTTGATCAGGAATAATTGGAACTTCTTTAAGTTTATTAATTCGAGCAGAATTAGGTAACCCAGGTTCATTAATTGGAGATGACCAAATTTATAACACTATTGTAACAGCTCACGCTTTTATTATAATTTTTTTTATAGTAATACCTATTATAATTGGAGGATTTGGAAATTGATTAGTACCTTTAATATTAGGGGCTCCTGATATAGCTTTCCCTCGAATAAATAATATAAGATTTTGATTACTCCCCCCATCAATTACTTTATTAATTTCAAGAAGAATTGTTGAAAATGGAGCTGGAACTGGATGAACTGTGTACCCCCCACTTTCATCTAATATCGCCCATAGAGGAAGATCTGTTGATTTAGCAATTTTTTCTCTTCATTTAGCTGGAATTTCTTCAATCTTAGGTGCAATTAATTTTATTACTACTATCATTAACATACGATTAAATAATATATTTTTTGATCAATTACCTTTATTTGTTTGAGCTGTTGGAATTACAGCATTTTTACTATTATTATCATTACCTGTTTTAGCGGGAGCTATTACCATATTATTAACAGATCGAAATTTAAATACCTCATTTTTTGATCCTGCTGGAGGAGGAGACCCTATTTTATATCAACATTTATTTTGATTTTTTGG
>Br2_H06_M754-1
---TCGAKAWGAGCAGGAATAATTGGAACTTCCTTAAGTTTATTAATTCGAGCTGAATTAGGAAATCCTGGTTCATTAATTGGAGATGATCAAATTTATAATACTATTGTTACAGCTCATGCTTTCATTATAATTTTTTTTATAGTTATACCAATTATAATTGGAGGATTTGGAAATTGATTAGTACCTTTAATGTTAGGAGCTCCTGATATGGCTTTCCCCCGAATAAATAATATAAGATTCTGATTACTCCCCCCCTCTATTACTTTACTAATTTCAAGAAGAATTGTAGAAAATGGAGCCGGTACTGGATGAACGGTGTATCCCCCCCTTTCATCTAATATTGCTCATAGAGGAARATCAGTARATTTAGCTATTTTTTCCCTACATTTAGCGGGAATTTCATCAATTTTAGGTGCAATTAATTTTATTACTACTATTATTAATATACGATTAAATAATATATTTTTTGATCAATTACCTTTATTTGTTTGAGCTGTTGGAATTACAGCATTTCTATTATTACTATCATTACCTGTATTAGCTGGAGCAATTACTATATTATTAACTGATCGAAATTTAAACACATCATTTTTTGACCCTGCTGGAGGAGGAGATCCWATTTTATATCAACACCTATTTTGATTTTTTGG
>Br2_B04_M523-2
TWCCRWATWTGARCAGGAATAATTGGAACCTCATTAAGATTATTAATTCGAGCTGAATTAGGAAATCCAGGCTCTTTAATTGGAGATGATCAAATTTATAACACTATTGTTACAGCACATGCTTTTATTATAATTTTTTTTATAGTTATACCTATTATAATTGGGGGATTTGGAAATTGACTTGTACCTTTAATATTAGGAGCCCCTGATATAGCTTTTCCACGAATAAATAATATAAGATTTTGATTACTTCCCCCCTCTATTACTCTTTTAATTTCCAGTAGAATTGTTGAAAATGGAGCTGGAACAGGGTGAACAGTTTACCCTCCTTTATCTTCTAATATTGCCCATGGTGGTAGATCTGTAGATTTAGCTATTTTTTCTTTACATTTAGCAGGAATTTCTTCAATTTTAGGAGCAATTAATTTTATTACTACTATTATTAACATACGATTAAATAATATATTTTTTGATCAATTACCTTTATTTGTATGAGCTGTAGGAATTACAGCATTTTTATTACTATTATCATTACCTGTATTAGCTGGAGCTATTACTATACTATTAACAGATCGAAATTTAAATACATCATTTTTTGATCCTGCTGGAGGAGGAGATCCTATTTTATATCAACATTTATTTTGATTCTTTGG
>Br2_F03_M156-5
TTWSCGRTTWGAGCTGGAATAATTGGAACTTCTTTAAGTTTATTGATTCGAGCTGAATTAGGAAATCCAGGCTCATTAATTGGAGATGATCAAATTTATAATACTATTGTTACAGCTCATGCTTTTATTATAATTTTTTTTATAGTTATACCTATTATAATTGGAGGATTTGGAAATTGACTTGTACCCCTAATACTAGGTGCCCCAGATATAGCTTTCCCTCGAATAAATAATATAAGATTTTGACTATTACCCCCCTCTATTACTCTTTTAATTTCAAGAAGAATTGTAGAAAATGGAGCTGGAACAGGATGAACAGTTTACCCCCCCCTATCTTCTAATGTAGCTCAKGGGGGAAGATCAGTARATTTAGCTATTTTTTCATTACATTTAGCTGGAATTTCTTCAATTTTAGGTGCAATTAACTTTATTACCACTATTATTAATATGCGATTAAATAACATATTTTTTGATCAATTACCTTTATTTGTTTGAGCAGTTGGAATTACAGCATTTTTATTACTTTTATCATTACCTGTATTAGCTGGAGCTATTACCATACTATTAACAGATCGAAATTTAAATACATCATTTTTTGACCCGGCKGGTGGGGGGGATCCTATTTTATATCAACATTTATTTTGATTTTTTGG
>Br2_C05_M594-1
TTWSSGATWTGRGCTGGAATAGTAGGAACTTCTTTAAGTTTATTAATTCGAGCTGAWTTAGGTAACCCAGGATCATTAATTGGAGATGATCAAATTTATAATACTATTGTTACAGCCCATGCTTTTATTATAATTTTTTTTATAGTAATACCTATTATAATTGGAGGATTTGGAAATTGACTTGTCCCACTAATATTGGGAGCTCCGGATATAGCTTTCCCTCGAATAAATAATATAAGATTTTGATTACTCCCCCCCYCTATTACTCTTTTAATTTCAAGAAGAATTGTAGAAAATGGAGCTGGAACAGGATGAACAGTTTATCCCCCATTATCTTCTAATATTGCTCATGGAGGAAGATCTGTTGATTTAGCTATTTTTTCTTTACATTTAGCTGGTATTTCATCTATTTTAGGAGCAATTAATTTCATTACCACTATTATTAATATACGATTAAACAATATATTTTTTGATCAGTTACCTCTATTCGTTTGAGCTGTTGGAATTACTGCATTTTTATTATTACTATCATTACCTGTATTAGCTGGAGCTATTACTATATTATTAACAGATCGTAACTTAAATACATCATTTTTTGACCCTGCTGGAGGAGGAGACCCAATTTTATACCAACATTTATTTTGATTTTTTGG
>Br2_C06_M677-1
TTTTGGAKATGAGCAGGAATAATTGGAACTTCCTTAAGTTTATTAATTCGAGCTGAATTAGGAAATCCTGGTTCATTAATTGGAGATGATCAAATTTATAATACTATTGTTACAGCTCATGCTTTCATTATAATTTTTTTTATAGTTATACCAATTATAATTGGAGGATTTGGAAATTGATTAGTACCTTTAATGTTAGGAGCTCCTGATATGGCTTTCCCCCGAATAAATAATATAAGATTCTGATTACTCCCCCCCYCTATTACTTTACTAATTTCAAGAAGAATTGTAGAAAATGGAGCCGGTACTGGATGAACGGTGTATCCCCCCCTTTCATCTAATATTGCTCATAGAGGAAGATCAGTAGATTTAGCTATTTTTTCCCTACATTTAGCGGGAATTTCATCAATTTTAGGTGCAATTAATTTTATTACTACTATTATTAATATACGATTAAATAATATATTTTTTGATCAATTACCTTTATTTGTTTGAGCTGTTGGAATTACAGCATTTCTATTATTACTATCATTACCTGTATTAGCTGGAGCAATTACTATATTATTAACTGATCGAAATTTAAACACATCATTTTTTGATCCKGCTGGAGGAGGAGATCCWATTTTATATCAACACCTATTTTGATTTTTTGG
>Br2_G08_LEPSM907
TTSSAGMYKWGAGCTGGAATAGTGGGTACTTCTTTAAGTTTATTAATTCGAGCTGAATTAGGAAACCCAGGTTCTTTAATTGGAGATGATCAAATTTATAATACTATTGTAACAGCCCACGCTTTCATTATAATTTTTTTTATGGTAATACCTATTATAATCGGGGGATTTGGAAATTGACTTGTTCCTTTAATATTAGGGGCTCCAGACATAGCTTTCCCTCGAATAAATAATATAAGATTTTGATTACTYCCTCCTTCTATTACTTTATTAATTTCAAGTAGAATCGTAGAAAATGGAGCAGGAACAGGATGAACTGTTTACCCTCCTTTATCTTCTAATATTGCTCACGGAGGAAGATCTGTAGATCTAGCTATTTTTTCTTTACATTTAGCGGGAATTTCTTCAATTTTAGGTGCAATTAATTTCATTACTACTATTATTAATATACGATTAAATAATATATTTTTTGATCAATTACCTTTATTTGTTTGAGCTGTTGGAATTACAGCCTTTTTATTATTATTATCCTTACCTGTTTTAGCAGGAGCTATTACTATATTATTAACAGATCGAAATTTAAATACATCCTTTTTTGATCCTGCTGGAGGAGGAGACCCAATTTTATACCAACATTTATTTTGATTTTTTGG
>Br2_A07_M761-1
TTTTGGAKAWGAGCAGGAATAATTGGAACTTCCTTAAGTTTATTAATTCGAGCTGAATTAGGAAATCCTGGTTCATTAATTGGAGATGATCAAATTTATAATACTATTGTTACAGCTCATGCTTTCATTATAATTTTTTTTATAGTTATACCAATTATAATTGGAGGATTTGGAAATTGATTAGTACCTTTAATGTTAGGAGCTCCTGATATGGCTTTCCCCCGAATAAATAATATAAGATTCTGATTACTCCCCCCCYCTATTACTTTACTAATTTCAAGAARAATTGTARAAAATGGAGCCGGTACTGGATGAACGGTGTATCCCCCCCTTTCATCTAATATTGCTCATAGAGGAARATCAGTARATTTAGCTATTTTTTCCCTACATTTAGCGGGAATTTCATCAATTTTAGGTGCAATTAATTTTATTACTACTATTATTAATATACGATTAAATAATATATTTTTTGATCAATTACCTTTATTTGTTTGAGCTGTTGGAATTACAGCATTTCTATTATTACTATCATTACCTGTATTAGCTGGAGCAATTACTATATTATTAACTGATCGAAATTTAAACACATCATTTTTTGACCCTGCTGGAGGAGGAGATCCWATTTTATATCAACACCTATTTTGATTTTTTGG
>Br2_G07_PPU721
TTTTGGAKATGAGCAGGAATAATTGGAACTTCCTTAAGTTTATTAATTCGAGCTGAATTAGGAAATCCTGGTTCATTAATTGGAGATGATCAAATTTATAATACTATTGTTACAGCTCATGCTTTCATTATAATTTTTTTTATAGTTATACCAATTATAATTGGAGGATTTGGAAATTGATTAGTACCTTTAATGTTAGGAGCTCCTGATATGGCTTTCCCCCGAATAAATAATATAAGATTCTGATTACTCCCCCCCTCTATTACTTTACTAATTTCAAGAARAATTGTAGAAAATGGAGCCGGTACTGGATGAACGGTGTATCCCCCCCTTTCATCTAATATTGCTCATAGAGGAARATCAGTARATTTAGCTATTTTTTCCCTACATTTAGCGGGAATTTCATCAATTTTAGGTGCAATTAATTTTATTACTACTATTATTAATATACGATTAAATAATATATTTTTTGATCAATTACCTTTATTTGTTTGAGCTGTTGGAATTACAGCATTTCTATTATTACTATCATTACCTGTATTAGCTGGAGCAATTACTATATTATTAACTGATCGAAATTTAAACACATCATTTTTTGACCCKGCTGGAGGAGGAGATSCWATTTTATATCAACACCTATTTTGATTTTTTGG
>Br2_A05_M576-1
TTTSCGATTWGAGCAGGAATAATTGGAACTTCTTTAAGTTTATTAATTCGAGCAGAATTAGGAAATCCTGGATCTTTAATTGGAGATGACCAAATTTATAATACCATCGTAACAGCTCATGCTTTTATTATAATTTTTTTTATAGTAATACCTATTATAATTGGAGGATTTGGAAATTGATTAGTTCCTTTAATATTAGGAGCTCCTGATATAGCTTTCCCTCGAATAAATAATATAAGATTTTGATTACTTCCCCCCYCTATTACCCTATTAATTTCAAGAAGAATTGTTGAAAATGGAGCTGGAACTGGTTGAACAGTGTACCCCCCACTTTCATCTAATATTGCTCATGGAGGAAGTTCAGTAGATTTAGCTATTTTTTCTTTACATTTAGCTGGTATTTCCTCAATTTTAGGAGCAATTAATTTTATTACTACCATTATTAACATACGATTAAATAATATATTTTTTGATCAATTACCTTTATTTGTTTGAGCTGTGGGAATCACAGCATTTTTATTATTACTATCATTACCTGTATTAGCTGGAGCTATTACTATATTACTTACAGATCGAAATTTAAATACATCATTTTTTGACCCKGCTGGKGGGGGRGRKSCTATTTTATATCAACATTTATTTTGATTTTTTGG
>Br2_C07_M572-2
TASCAGYWTKGAGCAGGAATAATTGGAACCTCATTAAGATTATTAATTCGAGCTGAATTAGGAAATCCAGGCTCTTTAATTGGAGATGATCAAATTTATAACACTATTGTTACAGCACATGCTTTTATTATAATTTTTTTTATAGTTATACCTATTATAATTGGGGGATTTGGAAATTGACTTGTACCTTTAATATTAGGAGCCCCTGATATAGCTTTTCCACGAATAAATAATATAAGATTTTGATTACTTCCCCCCTCTATTACTCTTTTAATTTCCAGTAGAATTGTTGAAAATGGAGCTGGAACAGGGTGAACAGTTTACCCTCCTTTATCTTCTAATATTGCCCATGGTGGTAGATCTGTAGATTTAGCTATTTTTTCTTTACATTTAGCAGGAATTTCTTCAATTTTAGGAGCAATTAATTTTATTACTACTATTATTAACATACGATTAAATAATATATTTTTTGATCAATTACCTTTATTTGTATGAGCTGTAGGAATTACAGCATTTTTATTACTATTATCATTACCTGTATTAGCTGGAGCTATTACTATACTATTAACAGATCGAAATTTAAATACATCATTTTTTGATCCTGCTGGAGGAGGAGATCCTATTTTATATCAACATTTATTTTGATTCTTTGG
>Br2_D07_M775-1
TTKGGAAWATGAGCAGGAATAATTGGAACTTCCTTAAGTTTATTAATTCGAGCTGAATTAGGAAATCCTGGTTCATTAATTGGAGATGATCAAATTTATAATACTATTGTTACAGCTCATGCTTTCATTATAATTTTTTTTATAGTTATACCAATTATAATTGGAGGATTTGGAAATTGATTAGTACCTTTAATGTTAGGAGCTCCTGATATGGCTTTCCCCCGAATAAATAATATAAGATTCTGATTACTCCCCCCCTCTATTACTTTACTAATTTCAAGAAGAATTGTAGAAAATGGAGCCGGTACTGGATGAACGGTGTATCCCCCCCTTTCATCTAATATTGCTCATAGAGGAAGATCAGTAGATTTAGCTATTTTTTCCCTACATTTAGCGGGAATTTCATCAATTTTAGGTGCAATTAATTTTATTACTACTATTATTAATATACGATTAAATAATATATTTTTTGATCAATTACCTTTATTTGTTTGAGCTGTTGGAATTACAGCATTTCTATTATTACTATCATTACCTGTATTAGCTGGAGCAATTACTATATTATTAACTGATCGAAATTTAAACACATCATTTTTTGACCCTGCTGGAGGAGGAGATCCWATTTTATATCAACACCTATTTTGATTTTTTGG
>Br2_G06_M738-1
----GTAKTTGATCAGGAATAATTGGAACTTCTTTAAGTTTATTAATTCGAGCAGAATTAGGTAACCCAGGTTCATTAATTGGAGATGACCAAATTTATAACACTATTGTAACAGCTCACGCTTTTATTATAATTTTTTTTATAGTAATACCTATTATAATTGGAGGATTTGGAAATTGATTAGTACCTTTAATATTAGGAGCTCCTGATATAGCTTTCCCTCGAATAAATAATATAAGATTTTGATTACTCCCCCCATCAATTACTTTATTAATTTCAAGAAGAATTGTTGAAAATGGAGCTGGAACTGGATGAACTGTGTACCCCCCACTTTCWTCTAATATCGCCCATAGAGGAAGATCTGTTGATTTAGCAATTTTTTCTCTTCATTTAGCTGGAATTTCTTCAATCTTAGGTGCAATTAATTTTATTACTACTATCATTAACATACGATTAAATAATATATTTTTTGATCAATTACCTTTATTTGTTTGAGCTGTTGGAATTACAGCATTTTTACTATTATTATCATTACCTGTTTTAGCGGGAGCKATTACCATATTATTAACAGATCGAAATTTAAATACCTCATTTTTTGATCCTGCTGGAGGAGGAGACCCTATTTTATATCAACATTTATTTTGATTTTTTGG
>Br2_D05_M594-2
TTTTGGATTWGAGCTGGAAWAGTGGGAACTTCTTTAAGTTTATTAATTCGAGCTGAATTAGGAAACCCAGGATCATTAATTGGAGATGATCAAATTTATAATACTATTGTGACAGCACATGCTTTTATTATGATTTTTTTTATAGTAATACCTATTATAATTGGGGGATTTGGAAATTGACTTATTCCATTAATATTAGGAGCTCCAGATATAGCTTTCCCTCGAATAAATAATATAAGATTTTGATTATTACCCCCATCTATTACTCTTTTAATTTCAAGAARAATTGTAGAAAATGGAGCTGGAACAGGATGAACAGTTTACCCCCCATTATCTTCTAATATTGCTCATGGAGGAAGTTCTGTTGATTTAGCTATTTTTTCCTTACATTTAGCTGGTATTTCATCAATTTTAGGGGCAATTAATTTTATTACTACTATTATTAATATACGATTAAATAATATATTTTTTGATCAATTGCCTCTATTTGTTTGAGCTGTAGGAATTACTGCATTTTTATTATTATTATCATTACCTGTTTTAGCTGGGGCTATTACAATATTATTAACAGATCGTAATTTAAATACATCATTTTTTGACCCTGCTGGAGGGGGAGATCCAATTTTATATCAACATTTATTTTGATTTTTTGG
>Br2_C04_M528-4
GTASRYATKTGAGCAGGAATAATTGGAACCTCATTAAGATTATTAATTCGAGCTGAATTAGGAAATCCAGGCTCTTTAATTGGAGATGATCAAATTTATAACACTATTGTTACAGCACATGCTTTTATTATAATTTTTTTTATAGTTATACCTATTATAATTGGGGGATTTGGAAATTGACTTGTACCTTTAATATTAGGAGCCCCTGATATAGCTTTTCCACGAATAAATAATATAAGATTTTGATTACTTCCCCCCTCTATTACTCTTTTAATTTCCAGTAGAATTGTTGAAAATGGAGCTGGAACAGGGTGAACAGTTTACCCTCCTTTATCTTCTAATATTGCCCATGGTGGTAGATCTGTAGATTTAGCTATTTTTTCTTTACATTTAGCAGGAATTTCTTCAATTTTAGGAGCAATTAATTTTATTACTACTATTATTAACATACGATTAAATAATATATTTTTTGATCAATTACCTTTATTTGTATGAGCTGTAGGAATTACAGCATTTTTATTACTATTATCATTACCTGTATTAGCTGGAGCTATTACTATACTATTAACAGATCGAAATTTAAATACATCATTTTTTGATCCTGCTGGAGGAGGAGATCCTATTTTATATCAACATTTATTTTGATTCTTTGG
>Br2_B06_M644-2a
TTACCAAYTTGAGCAGGAATAATTGGAACTTCTTTAAGTTTATTAATTCKAGCTGAMTTAKGAAACCCAGGATCTCTAATTGGTGATGACCRRRTTTATAACACTATTGTTACAGCCCATGCTTTTATTATAATTTTTTTTATAGTTATACCTATTATAATTGGAGGATTTGGAAATTGACTTGTTCCTTTAATATTAGGAGCTCCTGATATAGCTTTCCCGCGAATAAATAATATAAGATTTTGATTATTACCCCCCTCTATTACTCTATTAATTTCAAGTARAATTGTAGAAAATGGAGCTGGAACAGGATGAACAGTTTATCCCCCTTTATCTTCTAATATTGCTCATGGKGGCAGATCAGTAGATCTAGCTATTTTTTCTTTACACTTAGCAGGAATTTCTTCAATTTTAGGTGCAATTAATTTTATTACTACTATTATTAATATACGATTAAATAATATATTTTTTGATCAATTACCTTTATTTGTTTGAGCTGTTGGAATTACAGCATTTTTATTATTACTATCTTTACCAGTATTAGCTGGAGCTATTACTATATTATTAACAGATCGAAACTTAAATACTTCATTTTTTGACCCTGCTGGAGGAGGGGATCCTATTTTATATCAACATTTATTTTGATTTTTTGG
>Br2_B02_#802
TACCAYMYTWGAGCAGGTATAATTGGAACTTCCTTAAGCTTATTAATTCGAGCTGAATTAGGAAATCCAGGATCTTTAATTGGAGATGATCAAATTTATAACACTATTGTAACAGCTCATGCTTTTATTATAATTTTTTTTATAGTTATACCAATTATAATTGGAGGATTTGGAAATTGACTTGTCCCTCTTATATTAGGAGCCCCTGATATAGCTTTCCCTCGAATAAATAATATAAGATTTTGACTATTACCACCCTCTCTTACTTTATTAATTTCAAGAAGAGTAGTAGAAAAKGGAGCCGGAACAGGATGAACAGTTTACCCCCCACTATCATCTAATATTGCCCATGGAGGAAGATCAGTAGATTTAGCTATTTTTTCTTTACATTTAGCAGGTATTTCTTCTATTCTGGGAGCTATTAATTTTATTACTACTATTATTAATATACGATTAAATAATATATTTTTTGATCAATTACCATTATTTGTTTGAGCTGTAGGTATTACAGCATTTTTATTATTACTTTCATTACCAGTATTAGCAGGAGCTATTACTATATTATTAACTGATCGRAATTTAAATACATCTTTCTTTGACCCTGCTGGAGGAGGAGACCCTATTTTATATCAACATTTATTTTGATTTTTTGG
>Br2_F02_TMD2018#9
TTWGGTGTWTGAGCTGGAATAATTGGAACTTCTTTAAGTTTATTAATTCGAGCAGAATTAGGAAATCCAGGATCTTTAATTGGAGACGATCAAATTTATAATACTATTGTTACAGCTCATGCATTTATTATAATCTTTTTTATGGTTATACCAATTATAATTGGAGGATTTGGAAACTGATTAGTCCCATTAATACTAGGAGCTCCKGATATAGCTTTCCCACGAATAAATAATATAAGATTTTGATTATTACCTCCTTCTATTATTTTACTAATTTCAAGAAGAATTGTAGAAAATGGAGCTGGTACAGGTTGAACAGTTTACCCTCCTTTATCTTCTAATATTGCTCATGGAGGAAGTTCAGTAGATTTAGCTATTTTTTCCCTTCATTTAGCTGGAATTTCTTCAATTTTAGGAGCTATTAACTTTATTACTACTATTATTAATATACGATTARATAATATATTTTTTGATCAATTACCTTTATTTGTTKGAGCTGTAGGAATTACAGCATTCCTTTTATTACTTTCTTTACCTGTATTAGCAGGAGCKRTTACCATATTACTAACTGATCGRAATTTAAATACATCATTTTTTGATCCKGCTGGAGGGGGGGACSSKATTTTATACCAACATTTATTTTGATTTTKTGG
>Br2_A03_Mogi#906
TTTTGGAKTTGAGCAGGAATAGTTGGAACTTCTTTAAGATTATTAATTCGAGCTGAATTAGGAAATCCTGGATCTTTAATTGGAGATGATCAAATTTATAACACTATTGTAACAGCTCATGCTTTTATTATAATTTTTTTTATAGTTATGCCAATCATAATTGGAGGATTTGGGAACTGACTTGTTCCTTTAATGTTAGGAGCCCCTGATATAGCTTTTCCTCGAATAAATAATATAAGATTTTGATTATTACCTCCTTCTCTTACTTTATTAATTTCTAGAAGAGTAGTAGAAAATGGAGCAGGTACAGGATGAACGGTTTACCCCCCCCYTYCATCYAATATTGCTCATGGAGGAAGATCAGTARATTTAGCTATTTTTTCATTACATTTAGCAGGTATTTCATCTATTTTAGGAGCTATTAACTTTATTACTACTATTATTAATATGCGATTAAATAATATATTTTTCGACCAATTACCATTATTTGTTTGAGCTGTCGGTATTACAGCATTTTTATTATTACTTTCATTACCAGTATTAGCAGGAGCTATTACTATATTATTAACTGATCGAAATTTAAATACTTCCTTTTTTGACCCTGCTGGGGGAGGAGATCCWATTTTATATCAACATTTATTCTGATTTTTCGG
>Br2_A01_K2452-5
TTTTGGAKTTGAGCAGGAATAATCGGTACTTCTTTAAGTTTATTAATTCGAGCTGMMTTAGGTAATCCAGGCTCTTTAATTGGAGATGATCAAATTTATAATACTATTGTTACAGCTCATGCTTTTATTATAATTTTTTTTATAGTAATACCAATTATAATTGGAGGATTTGGAAATTGATTAGTACCCTTAATATTAGGAGCTCCAGATATAGCTTTCCCTCGAATAAATAATATAAGATTTTGATTACTACCTCCCTCTATTACCCTATTAATTTCAAGTAGAATTGTAGAAAATGGAGCAGGAACTGGATGAACAGTGTACCCCCCTCYCTCATCTAATATTGCTCATAGAGGTAGATCAGTAGATTTAGCTATTTTTTCCTTACATTTAGCAGGAATTTCTTCAATTTTAGGGGCAATTAATTTTATTACTACCATTATTAATATACGATTAAATAATATGTTTTTTGATCAATTACCTTTATTTGTTTGAGCAGTAGGTATTACAGCATTTTTATTATTATTATCATTACCTGTATTRGCTGGAGCKATTACTATATTATTAACAGATCGAARKTTAAATACATCTTTTTTCGATCCTGCAGGAGGAGGAGAKCCAATTTTATATCARCATTTATTTTGATTTTTTGG
>Br2_G01_k2322-17
TTAGCAMYWTGAGCAGGATAAATTGGAWCTWCMTTAAGTTTATTAATTCGAGCTGAMTTAGGGAATCCTGGATCTTTAATTGGAGATGATCAAATTTATAATACTATTGTCACAGCTCACGCTTTTATTATAATTTTTTTCATAGTTATACCCATTATAATTGGGGGATTTGGAAACTGACTTGTGCCTTTAATATTGGGCGCTCCTGATATAGCTTTCCCTCGAATAAATAATATAAGATTTTGATTATTACCCCCTTCTATTACCCTCTTAATCTCAAGAARAATTGTAGAAAATGGGGCTGGAACAGGATGAACAGTTTACCCCCCCTTATCTTCCAATATCGCCCATGGTGGTARATCTGTAGATTTAGCTATTTTTTCTTTACATTTAGCGGGAATCTCTTCAATTTTAGGGGCAATTAATTTTATTACTACTATTATTAATATACGATTAAATAATATATTTTTTGATCAATTACCTTTATTTGTTTGAGCTGTTGGAATTACAGCATTTTTATTATTATTATCTTTACCTGTATTAGCAGGGGCTATTACTATATTATTAACAGATCGAAACTTAAATACATCTTTTTTTGACCCTGCTGGAGGAGGTGACCCTATTTTATACCAACACTTATTTTGATTCTTTGG
>Br2_E08_LEPSM618
------AYTRMRCAGGAAATAATTGGAASCTCATTAAGATTATTAATTCGAGCTGMWTTAGGAAATCCAGGCTCTTTAATTGGAGATGATCAAATTTATAACACTATTGTTACAGCACATGCTTTTATTATAATTTTTTTTATAGTTATACCTATTATAATTGGGGGATTTGGAAATTGACTTGTACCTTTAATATTAGGAGCCCCTGATATAGCTTTTCCACGAATAAATAATATAARATTTTGATTACTTCCCCCCTCTATTACTCTTTTAATTTCCAGTAGAATTGTTGAAAATGGAGCTGGAACAGGGTGAACAATTTACCCYCCTTTATCTTCTAATATTGCCCATGGKGGWAGATCTGTAGATTTAGCTATTTTTTCTTTACATTTAGCAGGAATTTCTTCAATTTTAGGAGCAATTAATTTTATTACTACTATTATTAACATACGATTAAATAATATATTTTTTGATCAATTACCTTTATTTGTATGAGCTGTAGGAATTACAGCATTTTTATTACTATTATCATTACCTGTATTAGCTGGAGCTATTACTATACTATTAACAGATCGAAATTTAAATACATCATTTTTTGATCCTGCTGGAGGAGGAGATCCTATTTTATATCAACATTTATTTTGATTCTTTGG
>Br2_F08_LEPSM906
------------------------------------AGTYWATTAATTCGAGCTSAATTAGGAAACCCWGGWTCYYTAATTGGAGATGATCAAATTTAYAATACTATTGTWACAGCYCAYGCTTTYATTATAATTTTTTTTATGGTWATACCWATYATAATYGGGGGATTTGGAAATTGAYTWGTWCCTTTAATATTAGGRGCTCCWGAYATAGCTTTYCCYCGAATAAATAATATAAGATTTTGAYTWCTTCCYCCYTCWWTWAYTTTAYTAATTTCAAGTAGAATYGTAGAAAATGGAGCAGGAACAGGATGAACTGTYTATCCYCCYYTWTCTTCTAATATTGCTCAYGGAGGWWSATCTGTAGATYTAGCTATTTTTTCYYTWCATTTAGCRGGAATTTCTTCAATTTTAGGWGCAATTAATTTCATTACYACTATYATTAATATACGATTWAATAATATATTTTTTGATCAATTACCTTTATTTGTTTGAGCTGTTGGAATTACAGCYTTTTTAYTAYTATTATCYTTACCTGTTYTAGCWGGAGCTATTACTATAYTWTTAACWGATCGAAATTTAAATACWTCCTTTTTTGAYCCTGCTGGAGGAGGAGACCCAATTTTATACCAACATTTATTTTGATTTTTTGG
>Br2_D01_K2454-31
WKGCAAGTWAGATCARGAATAAWTGGAACTTCTTTAASTTTATTAATTCRAGCACAATTAGGTAACCSAGGCTCATTAATTGGAGATGACCAAATTTATAACACTATTGTAACAGCTCACGCTTTTATTATAATTTTTTTTATAGTAATACCTATTATAATTGGAGGATTTGGAAATTGATTAGTACCTTTAATATTAGGGGCTCCTGATATAGCTTTCCCTCGAATAAATAATATAAGATTTTGATTACTCCCCCCATCAATTACTTTATTAATTTCAAGAAGAATTGTTGAAAATGGAGCTGGAACTGGATGAACTGTGTACCCCCCACTTTCATCTAATATCGCCCATAGAGGAAGATCTGTTGATTTAGCAATTTTTTCTCTTCATTTAGCTGGAATTTCTTCAATCTTAGGTGCAATTAATTTTATTACTACTATCATTAATATACGATTAAATAATATATTTTTTGATCAATTACCTTTATTTGTTTGAGCTGTTGGAATTACAGCATTTTTACTATTATTATCATTACCTGTTTTAGCGGGAGCTATTACCATATTATTAACAGATCGAAATTTAAATACCTCATTTTTTGATCCTGCTGGAGGAGGAGACCCTATTTTATATCAACATTTATTTTGATTTTTTGG
>Br2_A06_M626-1
TWSCRTATTWGAGCAGGAATAATTGGAACTTCACTAAGTTTATTAATTCGAGCTGAATTAGGTAATCCTGGATCTCTAATTGGTGATGATCAAATTTATAACACTATTGTCACAGCACATGCTTTTATTATAATTTTTTTTATAGTTATACCTATTATAATTGGAGGATTTGGAAATTGACTTGTACCTTTAATATTAGGGGCCCCTGACATAGCTTTTCCACGAATAAATAATATAAGATTTTGATTACTTCCCCCTTCTATTACCCTTTTAATTTCTAGAAGAATCGTTGAAAATGGAGCTGGAACAGGATGAACAGTTTATCCACCTTTATCTTCTAATATTGCTCATGGTGGAAGATCAGTAGATTTAGCTATTTTTTCTTTACACTTAGCAGGAATTTCTTCAATTTTAGGAGCAATTAATTTTATTACCACTAKKATTAATATACGATTAARTAATATATTTTTTGATCAATTACCTTTATTTGTATGAGCTGTTGGAATTACAGCATTTTTATTATTATTATCTTTACCGGTATTAGCAGGGGCKATTACTATATTATTAACAGATCGAARTTTAAATACATCATTTTTTGACCCKGCMSGAGGAGGAGRTSSWATTTTATATCAACATTTATTTTGATTTTKCKG
>Br2_E07_PPU651
WWCGARAGWTGATCAGGAATAATTGGAACTTCTTTAAGTTTATTAATTCGAGCMSAWTTAGGTAACCCAGGCTCATTAATTGGAGATGACCAAATTTATAACACTATTGTAACAGCTCACGCTTTTATTATAATTTTTTTTATAGTAATACCTATTATAATTGGAGGATTTGGAAATTGATTAGTACCTTTAATATTAGGGGCTCCTGATATAGCTTTCCCTCGAATAAATAATATAARATTTTGATTACTCCCCCCATCAATTACTTTATTAATTTCAAGAARAATTGTTGAAAATGGAGCTGGAACTGGATGAACTGTGTACCCCCCACTTTCATCTAATATCGCCCATAGAGGAAGATCTGTTGATTTAGCAATTTTTTCTCTTCATTTAGCTGGAATTTCCTCAATCTTAGGTGCAATTAATTTTATTACTACTATCATTAACATACGATTAAATAATATATTTTTTGATCAATTACCTTTATTTGTTTGAGCTGTTGGAATTACAGCATTTTTACTATTATTATCATTACCTGTTTTAGCGGGAGCTATTACCATATTATTAACAGATCGAARTTTAAATACCTCATTTTTTGATCCTGCTGGAGGAGGAGACCCTATTTTATACCAACATTTATTTTGATTTTTTGG
>Br2_B07_M768-1
TTTTGGAKTTGAGCTGGAATAATTGGAACTTCTTTAAGTTTATTAATTCGAGCAGAATTAGGAAATCCTGGATCTTTAATTGGAGATGATCAAATTTATAATACTATCGTAACAGCTCATGCTTTTATTATAATTTTTTTTATAGTAATACCAATTATAATTGGAGGTTTTGGAAACTGATTAGTACCTTTAATACTTGGAGCTCCTGATATAGCTTTCCCCCGAATAAATAATATAAGATTTTGATTACTTCCCCCCYCTATTACTTTACTGATTTCAAGAARAATTGTAGAAAATGGAGCTGGAACTGGATGAACAGTGTACCCCCCMCTTTCATCTAATATTGCTCATGGAGGAAGATCAGTAGATTTAGCTATCTTTTCCTTACATTTAGCAGGAATTTCTTCAATTTTAGGTGCAATTAATTTTATTACAACTATTATTAATATACGATTAAATAATTTATTTTTTGATCAATTACCTTTATTTGTTTGAGCTGTGGGAATTACAGCATTTTTATTATTATTATCATTACCTGTATTAGCTGGAGCKATTACTATATTATTAACAGATCGAAATTTAAATACCTCATTTTTTGATCCKGCASGAGGAGGAGRCSSAATTYTATATCAACATTTATTTTGATTTTTTGG
>Br2_A04_M435-1
ATSGGARGWTGAGCAGGAATAATTGGAACTTCTTTAAGTTTAKTAATTCGAGCASAMTTAKGAAATCCYGGATCTTTAATTGGAGATGACCAAATTTATAATACCATCGTAACAGCTCATGCTTTTATTATAATTTTTTTTATAGTAATACCTATTATAATTGGAGGATTTGGAAATTGATTAGTCCCTTTAATATTAGGAGCTCCTGATATAGCTTTCCCTCGAATAAATAATATAAGATTTTGATTACTTCCCCCCTCTATTACCCTATTAATTTCAAGAAGAATTGTTGAAAATGGAGCTGGAACTGGTTGAACAGTGTACCCCCCACTTTCWTCTAATATTGCTCATGGAGGAAGTTCAGTARATTTAGCTATTTTTTCTTTACATTTAGCTGGTATTTCCTCAATTTTAGGAGCAATTAATTTTATTACTACCATTATTAACATACRATTAAATAATATATTTTTTGATCAATTACCTTTATTTGTTTGAGCTGTAGGAATCACAGCATTTTTATTATTACTATCATTACCTGTATTAGCTGGAGCTATTACTATATTACTTACAGATCGAAATTTAAATACATCATTTTTTGACCCTGCKGGTGGGGGAGATCCTATTTTATATCAACATTTATTTTGATTTTTTGG
>Br2_H08_LEPSM909
TTGTACACYYGAACWGTAATAGTTGGGACATCYCTTAGTWTWTTAATTCGRATAGAMYTAGGWAATCCTGGATCTYTAATTGGAGATGATCAAATTTATAATACTATTGTWACAGCWCATGCWTTTATTATAATTTTTTTTATRGTWATACCCATYATAATTGGAGGATTTGGAAATTGATTWGTWCCTTTAATAYTAGGRGCCCCTGATATAGCWTTYCCCCGAATAAATAATATAAGATTTTGACTYYTMCCCCCYTCATTAATTTTATTAATTTCYAGWARAATYGTAGAAAATGGAGCAGGAACAGGWTGAACTGTWTAYCCCCCCCTTTCATCWAATATYGCYCATGGRGGTTCATCTGTARAYTTAGCTATTTTTTCTYTTCATTTAGCAGGWATTTCYTCAATTTTAGGAGCAATTAATTTTATTACTACTATCATTAATATGCGAATTAACAATATATCTTTTGATCAATTACCWYTATTTGTCTGAGCTGTAGGAATTACAGCTTTATTACTTYTWTTATCTTTACCCGTTTTAGCTGGAGCTATTACTATACTTTTAACTGATCGAAATTTAAATACTTCATTTTTTGATCCYGCAGGAGGRGGTRAYCCAATTTTATATCAACATTTATTTTGATTTTTTGG
>Br2_D02_TMD2018#12
WMSMMYMWRTGAGCTGGAATAATTGGAACTTCTTTAAGTTTATTAATTCGAGCAGAATTAGGAAATCCAGGATCTTTAATTGGAGATGATCAAATTTATAATACTATTGTTACAGCTCATGCATTTATTATAATCTTTTTTATGGTTATACCAATTATAATKGGRGGATTKGGAAACKGATTAGTCCCATTAATACTAGGAGCTCCKGATATAGCTTTCCCACGAATAAATAATATAAGATTTTGATTATTACCTCCTTCTATTATTTTACTAATTTCAAGAAGAATTGTAGAAAATGGAGCTGGTACAGGTTGAACAGTTTACCCTCCTTTATCTTCTAATATTGCTCATGGAGGAAGTTCAGTAGATTTAGCTATTTTTTCCCTTCATTTAGCTGGAATTTCTTCAATTTTAGGAGCTATKAACTTTATTACTACTATTATTAATATACGATTRRRTAATATATTTTTTGATCAATTACCTTTATTTGTTKGAGCTGTAGGAATTACAGCATTCCTTTTATTACTTTCTTTACCTGTATTAGCAGGAGCKATTACCATATTACTAACTGATCGRAATTTAAATACATCATTTTTTGATCCKGCTGGAGGGGGGGASSSTATTTTATACCAACATTTATTTTGATTTTTTGG
>Br2_A02_#25
TTASMAATWTGAGCAGGAATAATTGGAACTTCTTTAAGTTTATTAATTCGAGCTGAATTGGGTAATCCAGGATCTTTAATTGGAGATGATCAAATTTATAATACTATTGTAACAGCCCATGCTTTTATTATAATTTTTTTTATGGTTATACCTATTATAATTGGAGGWTTTGGAAATTGACTTGTACCWTTAATACTAGGWGCCCCTGATATAGCTTTCCCCCGAATAAATAATATAAGATTTTGATTACTGCCCCCCTCTATWACTYTCCTAATTTCAAGAARAATTGTCGAAAATGGAGCTGGAACAGGATGAACAGTATACCCCCCATTWTCTTCTAATATTGCTCATGGAGGTASATCTGTAGATTTAGCTATTTTTTCTTTACATTTAGCTGGAATTTCATCAATTYTAGGAGCAATTAATTTTATTACAACTATTATTAATATACGATTAAATAATATATTTTTTGATCAATTACCTTTATTTGTTTGAGCTGTTGGAATCACAGCATTTTTATTATTATTATCATTACCTGTATTAGCGGGAGCTATTACCATATTATTAACTGATCGAAAYTTAAAYACATCATTTTTTGATCCTGCGGGGGGAGGGGACCCAATTCTTTACCAACATTTATTTTGATTTTTTGG
>Br2_B05_M589-3
TTTCCAGCAAKAKCTTTAATRATTGGTWSACCATTAAGTTWATWATTTCKAGCTGAATTAKGAAACCCAGGATCWCTAATTGGTGATGACCARRTTTATAACACTATTGTTACMGCCCATGCTTTTATTATAATTTTTTTTATAGTTATACCTATTATAATTGGAGGATTTGGAAATTGACTTGTTCCTTTAATATTAGGAGCTCCTGATATAGCTTTCCCGCGAATAAATAATATAAGATTTTGATTATTACCCCCCTCTATTACTCTATTAATTTCAAGTAGAATTGTAGAAAATGGAGCTGGAACAGGATGAACAGTTTATCCCCCTTTATCTTCTAATATTGCTCATGGTGGCAGATCAGTAGATCTAGCTATTTTTTCTTTACACTTAGCAGGAATTTCTTCAATTTTAGGTGCAATTAATTTTATTACTACTATTATTAATATACGATTAAATAATATATTTTTTGATCAATTACCTTTATTTGTTTGAGCTGTTGGAATTACAGCATTTTTATTATTACTATCTTTACCAGTATTAGCTGGAGCKATTACTATATTATTAACAGATCGAAACTTAAATACTTCATTTTTTGACCCTGCTGGAGGAGGGGATSCTATTTTATATCAACATTTATTTTGATTTTTTGG
>Br2_G05_M621-1
TTTTGAAKTTGAGCAGGAATAATTGGAACTTCYTTAAGTTTATTAATTCGAGCAGAATTAGGAAATCCTGGATCTTTAATTGGAGATGACCAAATTTATAATACCATCGTAACAGCTCATGCTTTTATTATAATTTTTTTTATAGTAATACCTATTATAATTGGAGGATTTGGAAATTGATTAGTTCCTTTAATATTAGGAGCTCCTGATATAGCTTTCCCTCGAATAAATAATATAAGATTTTGATTACTTCCCCCCYCYATTACCCTATTAATTTCAAGAARAATTGTTGAAAATGGAGCTGGAACTGGTTGAACAGTATACCCCCCMCTTTCWTCTAATATTGCTCATGGAGGAAGTTCAGTAGATTTAGCTATTTTTTCTTTACATTTAGCTGGTATTTCCTCAATTTTAGGAGCAATTAATTTTATTACTACCATTATTAACATACGATTAAACAATATATTTTTTGATCAATTACCTTTATTTGTTTGAGCTGTGGGAATCACAGCATTTTTATTATTACTATCATTACCTGTATTAGCTGGAGCTATTACTATGTTACTTACAGATCGAAATTTAAATACATCATTTTTTGACCCKGCKGGKGGGGGAGACCCTATTTTATATCAACATTTATTTTRATTTTTTGG
>Br2_A09_LEPSM920
TTGTACACCYGAGCAGGAATAGTTGGKAMWTCATTAAGTTTATTAATTCGAGCCGAATTAGGAAACCCTGGATCTTTAATTGGAGATGATCAAWTTTATAATACTATTGTTACAGCTCATGCTTTTATTATAATTTTTTTTATRGTTATACCYATTATAATTGGAGGATTTGGAAATTGAYTWGTACCTYTAATAYTAGGRGCCCCTGATATAGCTTTYCCYCGAATAAATAATATAARATTTTGAYTMYTMCCYCCCTCWATMAYTTTATTAATTTCAAGAAGAATYGTAGAAAATGGAGCTGGAACAGGATGAACTGTGTACCCCCCMCTWTCATCAAATATYGCYCATGGKGGAASATCWGTARATTTAGCTATTTTTTCWYTWCATTTAGCTGGTATTTCTTCAATTTTAGGAGCWATTAATTTTATTACTACTATTATTAATATACGATTAAATAACATAWMTWTWGATCAATTACCTTTATTTGTGTGAGCTGTTGGAATTACAGCWTTTTTATTAYTWTTATCTTTACCTGTWTTAGCWGGAGCTATTACTATATTWTTAACWGATCGAAATTTAAATACTTCATTTTTTGATCCKGCKGGAGGRGGAGATCCTATYTTATACCAACAYTTATTTTGATTTTTTGG
>Br2_G02_TMD2018#4
WASCRWGTWTGAGCTGGAATAATTGGAACTTCTTTAAGTTTATTAATTCGAGCAGAATTAGGAAATCCAGGATCTTTAATTGGAGAYGATCAAATTTATAATACTATTGTYACAGCTCATGCATTTATTATAWTYTTTTTWAWGGTTATMCCAWTTAWAATTGGAGGATTTGGAAACKGATTAKTCCCMTTAAWACWAGGASCTCCGGATATASCTTTCCCMCRAATAAWTAATATAAAATTTTGATTATTACCTCCTTCWATTATTTTACTAATTTCAAGAAGAATTGTAGAAAATGGAGCTGGTACAGGTTGAACAGTTTACCCYCCTTTATCTTCTAATATTGCTCATGRAGRAAKTTCAKWAGATTTASCTATTTTTTCCCTTCWTTWASYTGGAATTTCTTCAATTTTAGGAGCTATTAACTTTATTACTACTATTATTAATATACGATTAAATAATATWTTTTTKGATCAMWTACYTTTATTTKTTKGAGCKGTAGGAWTTACAGCATTCCTTTTATTACTTTCTTTACCTGTATTAGCAGGAGCTATTACCATATTACTAACTGATCGAAATTTAAATACATCATTTTTTGATCCTGCTGGAGGRGGRGACCCTATTTTATACCAACATTTATTTTGATTTTTTGG
>Br2_E02_TMD2018#5
TTTGGTGTTTGAGCTGGAATAATTGGAACTTCTTTAAGTTTATTAATTCGAGCAGAATTAGGAARTCCAGGATCTTTAATTGGAGACGATCAAATTTWTAAWACTATTGTTACAGCTCATGCATTTATTATAATCTTTTTTATGGTTATACCAATTATAATKGGRGGATTKGGAAACKGATTAGTCCCATTAATACTAGGRGCTCCKGATATAGCTTTCCCMCGAATAAATAATATAAGATTTTGATTATTACCTCCTTCKRTTATTTTACTAATTTCAAGARGAATTGTAGAAAATGGAGCTGGTACAGGTTGAASAGTTTACCCTCCTTTATCTTCTAATATTGCTCATGGAGGAAGTTCAGTAGATTTAGCTATTTTTTCCCTTCRTTKAGCTGGAATTTCTTCAATTTTAGGAGCTATTGACTTTATTACTACTATTATTAATATACGATTAARTAATATATTTTTTGATCAATTACCTTTATTTGTTKGAGCKGTAGGAATTACAGCATTCCTTTTATTACTTTCTTTACCTGTATTAGCAGGAGCTATTACCATATTACTAACKGATSGAAATTTAAATACATCATTTTTTGATCCKGCKGGAGGGGGGGACGSKATTTTATACCAACATTTATTTTGATTTTTKGG
>LEPSM901
------------------------GGAACTTCTTTAAGTTTATTAATTCGAGCTGAATTAGGAAATCCAGGATCTTTAATTGGTGATGACCAAATTTATAATACTATTGTTACAGCTCACGCTTTTATTATAATTTTTTTTATAGTTATACCTATTATAATCGGAGGATTTGGAAACTGACTTGTTCCTTTAATATTAGGGGCTCCTGATATAGCTTTCCCTCGAATAAATAATATAAGATTTTGATTACTACCTCCCTCTATTACTCTATTAATTTCAAGTAGAATTGTAGAAAATGGRGCTGGAACAGGATGAACAGTTTACCCCCCTTTATCTTCCAATATCGCCCATGGCGGTAGATCTGTAGATTTAGCTATTTTTTCTTTACATTTAGCAGGAATTTCCTCAATTTTAGGTGCAATTAATTTTATTACTACTATTATTAATATGCGATTAAATAACATATTTTTTGATCAATTACCTTTATTTGTTTGAGCTGTTGGAATTACAGCATTTTTATTATTATTATCTTTACCAGTATTAGCTGGAGCTATTACTATATTATTAACAGATCGAAACTTAAATACTTCATTTTTTGACCCTGCTGGAGGAGGAGATCCTATTCTATACCAACATTTATTT-----------
>JQ424372.1
-----------------------------------------------------------------------------AATTGGGGATGATCAAATTTATAATACTATTGTTACAGCCCATGCTTTTATTATAATTTTCTTTATAGTTATGCCTATTATAATCGGAGGATTCGGAAATTGATTAGTACCTTTAATATTAGGGGCACCAGATATGNNNNNNNNNNNNNNNNNNNNNNNNNNNNNNNNNNNNNNNNNNNNNNNNNNNNNNNNNNNNNNNNNNNNNNNNNNNNNNNNNNNNNNNNNNNNNNNNNNNNNNNNNNNNNNNNNNNNNNNNNNNNNNNNNNNNNNNNNNNNNNNNNNNNNNNNNNNNNNNNNNNNNNNNNNNNNNNNNNNNNNNNNNNNNNNNNNNNNNNNNNNNNNNNNNNNNNNNNNNNNNNNNNNNNNNNNNNNNNNNNNNNNNNNNNNNNNNNNNNNNNNNNNNNNNNNNNNNNNNNNNNNNNNNNNNNNNNNNNNATTTTTATTATTATTATCATTACCTGTATTAGCTGGAGCTATTRCTATATTAWTAACAGATCGAAACTTAAATACATCATTCTTTGATCCTGCTGGAGGAGGAGATCCTATCCTATACCAACACTTATTT-----------
>JQ424371.1
TTTGGAATTTGAGCAGGAATAATTGGAACTTCTTTAAGTTTATTAATTCGAGCTGAATTAGGAAACCCAGGATCATTAATTGGTGATGATCAAATTTATAATACTATTGTTACAGCCCATGCTTTTATTATAATTTTCTTTATAGTTATGCCTATTATAATCGGAGGATTCGGAAATTGATTAGTACCTTTAATATTAGGGGCCCCAGATATGNNNNNNNNNNNNNNNNNNNNNNNNNNNNNNNNNNNNNNNNNNNNNNNNNNNNNNNNNNNNNNNNNNNNNNNNNNNNNNNNNNNNNNNNNNNNNNNNNNNNNNNNNNNNNNNNNNNNNNNNNNNNNNNNNNNNNNNNNNNNNNNNNNNNNNNNNNNNNNNNNNNNNNNNNNNNNNNNNNNNNNNNNNNNNNNNNNNNNNNNNNNNNNNNNNNNNNNNNNNNNNNNNNNNNNNNNNNNNNNNNNNNNNNNNNNNNNNNNNNNNNNNNNNNNNNNNNNNNNNNNNNNNNNNNNNNNNNNNNNATTTTTATTATTATTATCATTACCTGTATTAGCTGGAGCTATTACTATATTATTAACAGATCGAAACTTAAATACATCATTCTTTGATCCTGCTGGAGGAGGAGATCCTATCCTATACCAACACTTATTT-----------
>GQ433565
TTTGGAATTTGAGCAGGAATAATTGGAACTTCTTTAAGTTTATTAATTCGAGCTGAATTAGGAAATCCAGGCTCACTGATTGGAGATGATCAAATTTATAATACTATCGTTACAGCTCATGCTTTTATTATAATTTTCTTTATAGTTATACCTATTATAATTGGAGGATTTGGAAATTGACTTGTACCTTTAATATTAGGTGCCCCAGATATAGCTTTCCCACGAATAAATAATATAAGATTTTGATTATTACCACCTTCTATTACTCTTTTAATTTCAAGAAGAATTGTAGAAAATGGAGCTGGAACAGGATGAACGGTTTACCCCCCCCTATCATCTAATATTGCTCACGGAGGAAGATCAGTAGATTTAGCTATTTTTTCATTACATTTAGCTGGAATTTCTTCAATTTTAGGTGCAATTAATTTTATTACTACTATTATTAATATGCGATTAAATAATATATTTTTTGATCAACTACCTTTATTTGTTTGAGCTGTTGGAATTACAGCATTTTTATTATTATTATCATTACCTGTGCTAGCTGGAGCTATTACTATATTACTGACAGATCGAAATTTAAATACATCATTTTTTGACCCCGCTGGTGGGGGAGACCCCATCTTATATCAACATTTATTT-----------
>GQ433565.1
TTTGGAATTTGAGCAGGAATAATTGGAACTTCTTTAAGTTTATTAATTCGAGCTGAATTAGGAAATCCAGGCTCACTGATTGGAGATGATCAAATTTATAATACTATCGTTACAGCTCATGCTTTTATTATAATTTTCTTTATAGTTATACCTATTATAATTGGAGGATTTGGAAATTGACTTGTACCTTTAATATTAGGTGCCCCAGATATAGCTTTCCCACGAATAAATAATATAAGATTTTGATTATTACCACCTTCTATTACTCTTTTAATTTCAAGAAGAATTGTAGAAAATGGAGCTGGAACAGGATGAACGGTTTACCCCCCCCTATCATCTAATATTGCTCACGGAGGAAGATCAGTAGATTTAGCTATTTTTTCATTACATTTAGCTGGAATTTCTTCAATTTTAGGTGCAATTAATTTTATTACTACTATTATTAATATGCGATTAAATAATATATTTTTTGATCAACTACCTTTATTTGTTTGAGCTGTTGGAATTACAGCATTTTTATTATTATTATCATTACCTGTGCTAGCTGGAGCTATTACTATATTACTGACAGATCGAAATTTAAATACATCATTTTTTGACCCCGCTGGTGGGGGAGACCCCATCTTATATCAACATTTATTT-----------
>JX150863.1
TTTGGAATTTGAGCAGGAATAATTGGAACTTCTTTAAGTTTATTAATTCGAGCTGAATTAGGAAATCCAGGCTCACTGATTGGAGATGATCAAATTTATAATACTATCGTTACAGCTCATGCTTTTATTATAATTTTCTTTATAGTTATACCTATTATAATTGGAGGATTTGGAAATTGACTTGTACCTTTAATATTAGGTGCCCCAGATATAGCTTTCCCACGAATAAATAATATAAGATTTTGATTATTACCACCTTCTATTACTCTTTTAATTTCAAGAAGAATTGTAGAAAATGGAGCTGGAACAGGATGAACGGTTTACCCCCCCCTATCATCTAATATTGCTCATGGAGGAAGATCAGTAGATTTAGCTATTTTTTCATTGCATTTAGCTGGAATTTCTTCAATTTTAGGTGCAATTAATTTTATTACTACTATTATTAATATGCGATTAAATAATATATTTTTTGATCAACTACCTTTATTTGTTTGAGCTGTTGGAATTACAGCATTTTTATTATTATTATCATTACCTGTGCTAGCTGGAGCTATTACTATATTACTGACAGATCGAAATTTAAATACATCATTTTTTGACCCCGCTGGTGGGGGAGACCCCATCTTATATCAACATTTATTT-----------
>GQ433564.1
TTTGGAATTTGAGCGGGAATAATTGGAACTTCTTTAAGTTTATTAATTCGAGCTGAATTAGGAAACCCAGGCTCACTAATTGGAGATGATCAAATTTATAATACTATTGTCACAGCTCATGCTTTTATTATAATTTTTTTTATAGTTATGCCTATTATAATTGGAGGATTTGGAAATTGACTTGTACCTTTAATATTAGGTGCCCCAGATATAGCTTTCCCACGAATAAATAACATAAGATTTTGATTATTACCACCTTCTATTACTCTTTTAATTTCAAGAAGAATTGTAGAAAATGGAGCTGGAACAGGATGAACGGTTTACCCCCCCTTATCATCTAATATTGCTCATGGAGGGAGATCTGTAGATTTAGCTATTTTTTCCTTACATTTAGCTGGAATTTCTTCAATTTTAGGTGCAATTAATTTTATTACTACTATTATTAATATACGATTAAATAATATATTTTTTGATCAATTACCTTTATTTGTTTGAGCTGTCGGAATTACCGCATTTTTATTATTATTATCATTACCTGTGCTGGCCGGAGCTATTACTATACTATTAACAGATCGAAATTTAAATACATCATTTTTTGATCCTGCTGGTGGGGGAGACCCTATCCTTTATCAACATTTATTT-----------
>JQ424379.1
TTTGGAATTTGAGCGGGAATAATTGGAACTTCTTTAAGTTTATTAATTCGAGCTGAATTAGGAAACCCAGGCTCACTAATTGGGGATGATCAAATTTATAATACTATTGTCACAGCTCATGCTTTTATTATAATTTTTTTTATAGTTATGCCTATTATAATTGGAGGATTTGGAAATTGACTTGTACCTTTAATATTAGGTGCCCCAGATATAGCTTTCCCACGAATAAATAATATAAGATTTTGATTATTACCACCTTCTATTACTCTTTTAATTTCAAGAAGAATTGTAGAAAATGGAGCTGGAACANNNNNNNNNNNNNNNNNNNNNNNNNNNNNNNNNNNNNNTCATGGAGGGAGATCTGTAGATTTAGCTATTTTTTCGCTTCATTTAGCGGGAATTTCTTCAATTTTAGGTGCAATTAATTTTATTACTACTATTATTAATATACGATTAAATAATATATTTTTTGATCAATTACCTTTATTTGTTTGAGCTGTCGGAATTACCGCATTTTTATTATTATTATCATTACCTGTACTGGCCGGAGCTATTACTATACTATTAACAGATCGAAATTTAAATACATCATTTTTTGATCCTGCTGGTGGAGGGGACCCCATCCTTTATCAACATTTATTT-----------
>JQ424374.1
TTTGGAATTTGAGCGGGAATAATTGGAACTTCTTTAAGTTTATTAATTCGAGCTGAACTAGGAAACCCAGGTTCACTAATTGGAGATGATCAAATTTATAATACTATTGTCACAGCTCATGCTTTTATTATAATTTTTTTTATGGTTATGCCTATTATAATTGGAGGATTTGGAAATTGACTTGTACCTTTAATATTAGGTGCCCCAGATATAGCTTTCCCACGAATAAATAATATAAGATTTTGATTATTACCACCTTCTATTACTCTTTTAATTTCAAGAAGAATTGTAGAAAATGGAGCTGGAACANNNNNNNNNNNNNNNNNNNNNNNNNNNNNNNNNNNNNNNNNNNNNNNNNNNNNNNNNNNNNNNNNNNNNNNNNNNNNNNNNNNNNNNNNAATTTCTTCAATTTTAGGTGCAATTAATTTTATTACTACTATTATTAATATACGATTAAATAATATATTTTTTGATCAATTACCTTTATTTGTTTGAGCTGTCGGAATTACCGCATTTTTATTATTATTATCATTACCTGTATTAGCTGGAGCTATTACTATGCTATTAACAGATCGAAATTTAAATACATCATTTTTTGATCCTGCTGGTGGAGGAGACCCCATCCTTTATCAACATTTATTT-----------
>MG572814.1
TTTGGAATTTGAGCAGGAATAATTGGAACTTCTTTAAGTTTATTAATTCGAGCTGAACTAGGAAACCCAGGTTCACTAATTGGAGATGATCAAATTTATAATACTATTGTCACAGCTCATGCTTTTATTATAATTTTTTTTATAGTAATACCTATTATAATTGGAGGATTTGGAAATTGACTTGTACCTCTAATATTAGGTGCCCCAGATATAGCTTTCCCACGAATAAATAATATAAGATTTTGATTATTACCACCTTCTATTACTCTTTTAATTTCAAGAAGAATTGTAGAAAATGGAGCTGGAACAGGATGAACGGTTTACCCCCCCTTATCATCTAATATTGCTCATGGAGGAAGATCTGTAGATTTAGCTATTTTTTCCTTACATTTAGCTGGAATTTCTTCAATTTTAGGTGCAATTAATTTTATTACTACTATTATTAATATACGATTAAATAATATATTTTTTGATCAATTACCTTTATTTGTTTGAGCTGTCGGAATTACCGCATTTTTATTATTATTATCATTACCTGTATTAGCTGGAGCTATTACTATGTTATTAACAGATCGAAATTTAAATACATCCTTTTTTGATCCCGCTGGTGGGGGGGACCCTATCCTTTATCAACATTTATTT-----------
>JQ179903.1
-----------------------------------------ATTAATTCGAGCTGAACTAGGAAACCCAGGTTCACTAATTGGAGATGATCAAATTTATAATACTATTGTCACAGCTCATGCTTTTATTATAATTTTTTTTATAGTAATACCTATTATAATTGGAGGATTTGGAAATTGACTTGTACCTCTAATATTAGGTGCCCCAGATATAGCTTTCCCACGAATAAATAATATAAGATTTTGATTATTACCACCTTCTATTACTCTTTTAATTTCAAGAAGAATTGTAGAAAATGGAGCTGGAACAGGATGAACGGTTTACCCCCCCCTATCATCTAATATTGCTCATGGAGGAAGATCTGTAGATTTAGCTATTTTTTCCTTACATTTAGCTGGAATTTCTTCAATTTTAGGTGCAATTAATTTTATTACTACTATTATTAATATACGATTAAATAATATATTTTTTGATCAATTACCTTTATTTGTTTGAGCTGTCGGAATTACCGCATTTTTATTATTATTATCATTACCTGTATTAGCCGGAGCTATTACTATGTTATTAACAGATCGAAATTTAAATACATCCTTTTT---------------------------------------------------------
>JQ179880.1
-----------------------------------------ATTAATTCGAGCTGAACTAGGAAACCCAGGTTCACTAATTGGAGATGATCAAATTTATAATACTATTGTCACAGCTCATGCTTTTATTATAATTTTTTTTATAGTAATACCTATTATAATTGGAGGATTTGGAAATTGACTTGTACCTCTAATATTAGGTGCCCCTGATATAGCTTTCCCACGAATAAATAATATAAGATTTTGATTATTACCACCTTCTATTACTCTTTTAATTTCAAGAAGAATTGTAGAAAATGGAGCTGGAACAGGATGAACGGTTTACCCCCCCTTATCATCTAATATTGCTCATGGAGGAAGATCTGTAGATTTAGCTATTTTTTCCTTACATTTAGCTGGAATTTCTTCAATTTTAGGTGCAATTAATTTTATTACTACTATTATTAATATACGATTAAATAATATATTTTTTGATCAATTACCTTTATTTGTTTGAGCTGTCGGAATTACCGCATTTTTATTATTATTATCATTACCTGTATTAGCCGGAGCTATTACTATGTTATTAACAGATCGAAATTTAAATACATCCTTTTT---------------------------------------------------------
>JQ179924.1
-----------------------------------------ATTAATTCGAGCTGAACTAGGAAACCCAGGT---CTAATTGGAGATGATCAAATTTATAATACTATTGTAACAGCTCATGCTTTTATTATAATTTTTTTTATAGTTATACCTATTATAATTGGAGGATTTGGAAATTGATTTGTACCTTTAATATTAGGTGCCCCAGATATAGCTTTCCCACGAATAAATAATATAAGATTTTGATTATTACCACCTTCTATTACTCTTTTAATTTCAAGAAGAATTGTAGAAAATGGAGCTGGAACAGGATGAACAGTTTACCCCCCCTTATCATCTAATATTGCTCATGGAGGAAGATCTGTAGATTTAGCTATTTTTTCTTTACATTTAGCTGGAATTTCTTCAATTTTAGGTGCAATTAATTTTATTACAACTATTATTAATATACGATTAAATAATATATTTTTTGATCAATTACCTTTATTTGTTTGAGCTGTTGGAATTACAGCATTTTTA--------------------------------------------------------------------------------------------------------------------------------------
>LEPSM922
--------------------------------------TTTATTGATTCGAGCTGAATTAGGAAATCCAGGCTCATTAATTGGAGATGATCAAATTTATAATACTATTGTTACAGCTCATGCTTTTATTATAATTTTTTTTATAGTTATACCTATTATAATTGGAGGATTTGGAAATTGACTTGTACCCCTAATACTAGGTGCCCCAGATATAGCTTTCCCTCGAATAAATAATATAAGATTTTGACTATTACCCCCCTCTATTACTCTTTTAATTTCAAGAAGAATTGTAGAAAATGGAGCTGGAACAGGATGAACAGTTTACCCCCCCCTATCTTCTAATGTAGCTCATGGGGGAAGATCAGTAGATTTAGCTATTTTTTCATTACATTTAGCTGGAATTTCTTCAATTTTAGGTGCAATTAACTTTATTACCACTATTATTAATATGCGATTAAATAACATATTTTTTGATCAATTACCTTTATTTGTTTGAGCAGTTGGAATTACAGCATTTTTATTACTTTTATCATTACCTGTATTAGCTGGAGCTATTACCATACTATTAA-------------------------------------------------------------------------------------
>JQ179870.1
-----------------------------------------ATTAATTCGAGCTGAATTAGGGAACCCAGGTTCATTAATTGGAGATGATCAAATTTATAACACTATTGTTACAGCTCATGCTTTTATTATAATTTTCTTTATAGTTATGCCTATTATAATTGGAGGATTTGGAAATTGACTTGTACCTTTAATATTAGGTGCTCCAGATATAGCTTTCCCACGAATAAATAATATAAGATTTTGATTATTACCCCCCTCTATTACTCTTCTAATTTCTAGAAGAATCGTAGAAAATGGAGCTGGAACAGGATGAACGGTTTACCCCCCCTTATCCTCTAATATTGCTCATGGTGGGAGATCTGTAGATTTAGCTATTTTTTCATTACATTTAGCTGGAATTTCCTCAATTTTAGGAGCAATTAATTTCATTACCACTATTATTAATATACGATTAAATAATATATTTTTTGATCAATTACCTTTATTTGTTTGAGCTGTTGGAATCACAGCCTTTTTATTATTATTATCATTACCTGTATTAGCTGGAGCTATTACTATATTATTAACTGATCGAAATTTAAATACATCATTTTT---------------------------------------------------------
>JQ179875.1
-----------------------------------------ATTAATTCGAGCTGAATTAGGGAACCCAGGTTCATTAATTGGAGATGATCAAATTTATAACACTATTGTTACAGCTCATGCTTTTATTATAATTTTCTTTATAGTTATGCCTATTATAATTGGAGGATTTGGAAATTGACTTGTACCTTTAATATTAGGTGCTCCAGATATAGCTTTCCCACGAATAAATAATATAAGATTTTGATTATTACCCCCCTCTATTACTCTTCTAATTTCTAGAAGAATCGTAGAAAATGGAGCTGGAACAGGATGAACGGTTTACCCCCCCTTATCCTCTAATATTGCTCATGGTGGGAGATCTGTAGATTTAGCTATTTTTTCATTACATTTAGCTGGAATTTCCTCAATTTTAGGAGCAATTAATTTCATTACCACTATTATTAATATACGATTAAATAATATATTTTTTGATCAATTACCTTTATTTGTTTGAGCTGTTAGAATCACAGCCTTTTTATTATTATTATCATTACCTGTATTAGCTGGAGCTATTACTATATTATTAACTGATCGAAATTTAAATACATCATTTTT---------------------------------------------------------
>MG572804.1
TTTGGGATTTGAGCAGGAATAATTGGAACTTCTTTAAGTTTATTAATTCGAGCTGAATTAGGGAACCCGGGTTCATTAATTGGAGATGATCAAATTTATAACACTATTGTTACAGCTCATGCTTTTATTATAATTTTCTTTATAGTTATGCCTATTATAATTGGAGGATTTGGAAATTGACTTGTACCTTTAATATTAGGTGCTCCAGATATAGCTTTCCCACGAATAAATAATATAAGATTTTGATTATTACCCCCCTCTATTACTCTTCTAATTTCTAGAAGAATCGTAGAAAATGGAGCTGGAACAGGATGAACGGTTTACCCCCCCTTATCCTCTAATATTGCTCATGGTGGGAGATCTGTAGATTTAGCTATTTTTTCATTACATTTAGCTGGAATTTCCTCAATTTTAGGAGCAATTAATTTCATTACCACTATTATTAATATACGATTAAATAATATATTTTTTGATCAATTACCTTTATTTGTTTGAGCTGTTGGAATCACAGCCTTTTTATTATTATTATCATTACCTGTATTAGCTGGAGCTATTACTATATTATTAACTGATCGAAATTTAAATACATCATTTTTTGATCCTGCTGGTGGGGGAGACCCAATTTTATACCAACATTTATTT-----------
>KU381055.1
TTTGGGATTTGAGCAGGAATAATTGGAACTTCTTTAAGTTTATTAATTCGAGCTGAATTAGGGAACCCAGGTTCATTAATTGGAGATGATCAAATTTATAACACTATTGTTACAGCTCATGCTTTTATTATAATTTTCTTTATAGTTATGCCTATTATAATTGGAGGATTTGGAAATTGACTTGTACCTTTAATATTAGGTGCCCCAGATATAGCTTTCCCACGAATAAATAATATAAGATTTTGATTATTACCCCCCTCTATTACTCTTCTAATTTCTAGAAGAATCGTAGAAAATGGAGCTGGAACAGGATGAACGGTTTACCCCCCCTTATCCTCTAATATTGCTCATGGTGGGAGATCTGTAGATTTAGCTATTTTTTCATTACATTTAGCTGGAATTTCCTCAATTTTAGGAGCAATTAATTTCATTACCACTATTATTAATATACGATTAAATAATATATTTTTTGATCAATTACCTTTATTTGTTTGAGCTGTTGGAATTACAGCCTTTTTATTATTACTATCATTACCTGTATTAGCTGGAGCTATTACTATATTATTAACTGATCGAAATTTAAATACATCATTTTTTGATCCTGCTGGTGGGGGAGACCCAATTTTATATCAACATTTATTT-----------
>JX150931.1
TTTGGAATTTGAGCAGGAATAATTGGAACTTCTTTAAGTTTATTAATTCGAGCTGAATTAGGAAACCCAGGTTCATTAATTGGAGATGATCAAATTTATAATACTATTGTTACAGCTCATGCTTTTATTATAATTTTCTTTATAGTTATACCTATTATAATTGGAGGATTTGGAAATTGACTTGTGCCTTTAATATTAGGTGCCCCAGATATAGCTTTCCCACGAATAAATAATATAAGATTTTGATTATTACCCCCCTCTATTACTCTTTTAATTTCTAGAAGAATCGTAGAAAATGGAGCTGGAACAGGATGAACGGTTTACCCCCCCTTATCCTCTAATATTGCTCATGGTGGGAGATCTGTAGATTTAGCCATTTTTTCATTACATTTAGCTGGAATTTCTTCAATTTTAGGAGCAATTAATTTCATTACTACTATTATTAATATACGATTAAATAATATATTTTTTGATCAATTACCTTTATTTGTTTGAGCTGTTGGAATTACAGCATTTTTATTATTATTATCATTACCTGTATTAGCTGGAGCTATTACCATGTTATTAACTGATCGAAATTTAAATACATCATTTTTTGATCCTGCTGGTGGTGGAGATCCAATTCTATACCAACATTTATTT-----------
>KU381753.1
TTTGGAATTTGAGCAGGAATAATTGGAACTTCTTTAAGTTTATTAATTCGAGCTGAATTAGGAAACCCAGGTTCATTAATTGGAGATGATCAAATTTATAATACTATTGTTACAGCTCATGCTTTTATTATAATTTTCTTTATAGTTATACCTATTATAATTGGAGGATTTGGAAATTGACTTGTGCCTTTAATATTAGGTGCCCCAGATATAGCTTTCCCACGAATAAATAATATAAGATTTTGATTATTACCCCCCTCTATTACTCTTTTAATTTCTAGAAGAATCGTAGAAAATGGAGCTGGAACAGGATGAACGGTTTACCCCCCCTTATCCTCTAATATTGCTCATGGTGGGAGATCTGTAGATTTAGCCATTTTTTCATTACATTTAGCTGGAATTTCTTCAATTTTAGGAGCAATTAATTTCATTACTACTATTATTAATATACGATTAAATAATATATTTTTTGATCAATTACCTTTATTTGTTTGAGCTGTTGGAATTACAGCATTTTTATTATTATTATCATTACCTGTATTAGCTGGAGCTATTACCATGTTATTAACTGATCGAAATTTAAATACATCATTTTTTGATCCTGCTGGTGGTGGAGATCCAATTCTATACCAACATTTATTT-----------
>HQ576249.1
TTTGGAATTTGAGCAGGAATAATTGGAACTTCTTTAAGTTTATTAATTCGAGCTGAATTAGGAAACCCAGGTTCATTAATTGGAGATGATCAAATTTATAACACTATTGTTACAGCTCATGCTTTTATTATAATTTTCTTTATAGTTATACCTATTATAATTGGAGGATTTGGAAATTGACTTGTACCTTTAATATTGGGTGCCCCAGATATAGCTTTCCCACGAATAAATAATATAAGATTTTGATTATTACCCCCCTCTATTACTCTTTTAATTTCTAGAAGAATCGTAGAAAATGGAGCTGGAACAGGATGAACGGTTTACCCCCCCTTATCTTCTAATATTGCTCATGGTGGAAGATCTGTAGATTTAGCTATTTTTTCATTACATTTAGCTGGAATTTCCTCAATTTTAGGAGCAATTAATTTCATTACTACTATTATTAATATACGATTAAATAATATATTTTTTGATCAATTACCTTTATTTGTTTGAGCTGTTGGAATTACAGCATTTTTATTATTATTATCATTACCTGTATTAGCTGGAGCTATTACCATGTTATTAACTGATCGAAATTTAAATACATCATTTTTTGATCCTGCTGGTGGTGGAGACCCAATTTTATACCAACATTTATTT-----------
>MG572805.1
TTTGGAATTTGAGCAGGAATAATTGGAACTTCTTTAAGTTTATTAATTCGAGCTGAATTAGGAAACCCAGGTTCATTAATTGGAGATGATCAAATTTATAACACTATTGTTACAGCTCATGCTTTTATTATAATTTTCTTTATAGTTATACCTATTATAATTGGAGGATTTGGAAATTGACTTGTACCTTTAATATTGGGTGCCCCAGATATAGCTTTCCCACGAATAAATAATATAAGATTTTGATTATTACCCCCCTCTATTACTCTTTTAATTTCTAGAAGAATCGTAGAAAATGGAGCTGGAACAGGATGAACGGTTTACCCCCCCTTATCTTCTAATATTGCTCATGGTGGAAGATCTGTAGATTTAGCTATTTTTTCATTACATTTAGCTGGAATTTCCTCAATTTTAGGAGCAATTAATTTCATTACTACTATTATTAATATACGATTAAATAATATATTTTTTGATCAATTACCTTTATTTGTTTGAGCTGTTGGAATTACAGCATTTTTATTATTATTATCATTACCTGTATTAGCTGGAGCTATTACCATGTTATTAACTGATCGAAATTTAAATACATCATTTTTTGATCCTGCTGGTGGTGGAGACCCAATTTTATACCAACATTTATTT-----------
>KU381316.1
TTTGGAATTTGAGCAGGAATAATCGGAACTTCTTTAAGTTTATTAATTCGAGCTGAATTAGGAAACCCAGGTTCATTGATTGGTGATGATCAAATTTATAATACTATTGTCACAGCTCATGCTTTTATTATAATTTTCTTTATAGTTATGCCTATTATAATTGGAGGATTTGGAAATTGACTTGTACCTTTAATACTGGGTGCCCCAGATATAGCTTTCCCACGAATAAATAATATAAGATTTTGGCTATTACCCCCTTCTATTACTCTTTTAATTTCAAGAAGAATTGTAGAAAATGGAGCTGGAACAGGATGAACGGTCTACCCCCCATTATCCTCTAATATTGCTCATGGTGGAAGCTCTGTAGATTTAGCTATTTTTTCATTACATTTAGCTGGTATTTCTTCAATTTTAGGAGCAATTAATTTCATTACTACTATTATTAATATACGATTAAATAACATATTTTTTGATCAATTACCTTTATTTGTTTGGGCAGTTGGAATCACAGCATTTTTATTATTATTGTCATTACCTGTATTAGCTGGAGCTATTACTATATTATTAACTGATCGAAATTTAAATACATCATTTTTTGACCCCGCTGGTGGAGGAGACCCAATTTTATACCAACATTTATTT-----------
>GQ433544.1
TTTGGAATTTGAGCAGGAATAATCGGAACTTCTTTAAGTTTATTAATTCGAGCTGAATTAGGAAACCCAGGTTCATTGATTGGTGATGATCAAATTTATAATACTATTGTCACAGCTCATGCTTTTATTATAATTTTCTTTATAGTTATGCCTATTATAATTGGAGGATTTGGAAATTGACTTGTACCTTTAATACTGGGTGCCCCAGATATAGCTTTCCCACGAATAAATAATATAAGATTTTGGCTATTACCCCCTTCTATTACTCTTTTAATTTCAAGAAGAATTGTAGAAAATGGAGCTGGAACAGGATGAACGGTCTACCCCCCATTATCCTCTAATATTGCTCATGGTGGAAGCTCTGTAGATTTAGCTATTTTTTCATTACATTTAGCTGGTATTTCTTCAATTTTAGGAGCAATTAATTTCATTACTACTATTATTAATATACGATTAAATAACATATTTTTTGATCAATTACCTTTATTTGTTTGGGCAGTTGGAATCACAGCATTTTTATTATTATTGTCATTACCTGTATTAGCTGGAGCTATTACTATATTATTAACTGATCGAAATTTAAATACATCATTTTTTGACCCCGCTGGTGGAGGAGACCCAATTTTATACCAACATTTATTT-----------
>JQ424375.1
TTTGGAATTTGAGCAGGAATAATCGGAACTTCTTTAAGTTTATTAATTCGAGCTGAATTAGGAAACCCAGGTTCATTRATTGGTGATGATCAAATTTATAATACTATTGTCACAGCTCATGCTTTTATTATAATTTTCTTTATAGTTATGCCTATTATAATTGGAGGATTTGGAAATTGACTTGTTCCTTTAATACTGGGTGCCCCAGATATAGCTTTCCCACGAATAAATAATATAAGATTTTGGCTATTACCCCCTTCTATTACTCTTTTAATTTCAAGAAGAATTGTAGAAAATGGAGCTGGAACANNNNNNNNNNNNNNNNNNNNNNNNNNNNNNNNNNNNNNNNNNNNNNNNNNNNNNNNNNNNNNNNNNNNNNNNNNNNNNNNNNNNNNNNNTATTTCTTCAATTTTAGGRGCAATTAATTTCATTACTACTATTATTAATATACGATTAAATAACATATTTTTTGATCAATTACCTTTATTTGTTTGGGCAGTTGGAATCACAGCATTTTTATTATTATTGTCATTACCTGTATTAGCTGGAGCTATTACTATATTATTAACTGATCGAAATTTAAATACATCATTTTTTGACCCYGCTGGTGGRGGAGACCCAATTTTATACCAACATTTATTT-----------
>JF859258.1
TTTGGAATTTGAGCAGGAATAATTGGAACTTCTTTAAGTTTATTAATTCGAGCTGAATTAGGAAACCCAGGTTCATTGATTGGTGATGATCAAATTTATAATACTATTGTCACAGCTCATGCTTTTATTATAATTTTCTTTATAGTTATGCCTATTATAATTGGAGGATTTGGAAATTGACTTGTACCTTTAATACTGGGTGCCCCAGATATAGCTTTCCCACGAATAAATAATATAAGATTTTGGCTATTACCCCCTTCTATTACTCTTTTAATTTCAAGAAGAATTGTAGAAAATGGAGCTGGAACAGGATGAACGGTCTACCCCCCATTATCCTCTAATATTGCTCATGGTGGAAGCTCTGTAGATTTAGCTATTTTTTCATTACATTTAGCTGGTATTTCTTCAATTTTAGGAGCAATTAATTTCATTACTACTATTATTAATATACGATTAAATAACATATTTTTTGATCAATTACCTTTATTTGTTTGGGCAGTTGGAATCACAGCATTTTTATTATTATTGTCATTACCTGTATTAGCTGGAGCTATTACTATATTATTAACTGATCGAAATTTAAATACATCATTTTTTGACCCCGCTGGTGGAGGAGACCCAATTTTATACCAACATTTATTT-----------
>JQ179873.1
-----------------------------------------ATTAATTCGAGCTGAATTAGGAAACCCAGGTTCATTGATTGGTGATGATCAAATTTATAATACTATTGTCACAGCTCATGCTTTTATTATAATTTTTTTTATAGTTATGCCTATTATAATTGGAGGATTTGGAAATTGACTTGTACCTTTAATACTGGGTGCCCCAGATATAGCTTTCCCACGAATAAATAATATAAGATTTTGGCTATTACCCCCTTCTATTACTCTTTTAATTTCAAGAAGAATTGTAGAAAATGGAGCTGGAACAGGATGAACGGTCTACCCCCCATTATCCTCTAATATTGCTCATGGTGGAAGCTCTGTAGATTTAGCTATTTTTTCATTACATTTAGCTGGTATTTCTTCAATTTTAGGAGCAATTAATTTCATTACTACTATTATTAATATACGATTAAATAACATATTTTTTGATCAATTACCTTTATTTGTTTGAGCAGTTGGAATCACAGCATTTTTATTATTATTGTCATTACCTGTATTAGCTGGAGCTATTACTATATTATTAACTGATCGAAATTTAAATACATCATTTTT---------------------------------------------------------
>JQ179915.1
-----------------------------------------ATTAATTCGAGCTGAATTAGGAAACCCAGGTTCATTGATTGGTGATGATCAAATTTATAATACTATTGTCACAGCTCATGCTTTTATTATAATTTTTTTTATAGTTATACCTATTATAATTGGAGGATTTGGAAATTGACTTGTACCTTTAATACTGGGTGCCCCAGATATAGCTTTCCCACGAATAAATAATATAAGATTTTGGCTATTACCCCCTTCTATTACTCTTTTAATTTCAAGAAGAATTGTAGAAAATGGAGCTGGAACAGGATGAACGGTCTACCCCCCTTTATCCTCTAATATTGCTCATGGTGGAAGCTCTGTAGATTTAGCTATTTTTTCATTACATTTAGCTGGAATTTCTTCAATTTTAGGAGCAATTAATTTCATTACTACTATTATTAATATACGATTAAATAACATATTTTTTGATCAATTACCTTTATTTGTTTGAGCAGTTGGAATCACAGCATTTTTATTATTATTATCATTACCTGTATTAGCTGGAGCTATTACTATATTATTAACTGATCGAAATTTAAATACATCATTTTT---------------------------------------------------------
>JQ179905.1
-----------------------------------------ATTAATTCGAGCTGAATTAGGAAACCCAGGCTCATTAATTGGGGACGACCAAATTTATAATACTATTGTTACAGCTCATGCTTTTATTATAATTTTCTTTATAGTTATACCTATTATAATTGGGGGATTTGGAAATTGACTCGTACCTTTAATATTAGGGGCCCCAGATATAGCTTTCCCACGAATAAATAATATAAGATTTTGATTATTACCCCCCTCTATTACTCTTTTAATTTCGAGAAGAATTGTAGAAAATGGAGCTGGAACAGGATGAACAGTTTACCCTCCTCTATCCTCCAATATTGCTCATGGGGGAAGATCTGTAGATTTAGCTATTTTTTCATTACATTTAGCTGGAATTTCCTCAATTTTAGGTGCAATTAACTTTATTACTACTATTATTAATATACGATTAAATAATATATTTTTTGATCAATTACCTTTATTTGTTTGAGCTGTTGGAATTACAGCATTTTTATTATTATTATCATTACCTGTATTAGCTGGAGCTATCACTATATTATTAACAGATCGAAATTTAAATACATCATTTTT---------------------------------------------------------
>JQ179902.1
-----------------------------------------ATTAATTCGAGCTGAATTAGGAAACCCAGGCTCATTAATTGGGGACGACCAAATTTATAATACTATTGTTACAGCTCATGCTTTTATTATAATTTTCTTTATAGTTATACCTATTATAATTGGGGGATTTGGAAATTGACTCGTACCTTTAATATTAGGGGCCCCAGATATAGCTTTCCCACGAATAAATAATATAAGATTTTGATTATTACCCCCCTCTATTACTCTTTTAATTTCGAGAAGAATTGTAGAAAATGGAGCTGGAACAGGATGAACAGTTTACCCTCCTCTATCCTCCAATATTGCTCATGGGGGAAGATCTGTAGATTTAGCTATTTTTTCATTACATTTAGCTGGAATTTCCTCAATTTTAGGTGCAATTAACTTTATTACTACTATTATTAATATACGATTAAATAATATATTTTTTGATCAATTACCTTTATTTGTTTGAGCTGTTGGAATTACAGCATTTTTATTATTATTATCATTACCTGTATTAGCTGGAGCTATCACTATATTATTAACAGATCGAAATTTAAATACATCATTTTT---------------------------------------------------------
>JQ179901.1
-----------------------------------------ATTAATTCGAGCTGAATTAGGAAACCCAGGCTCATTAATTGGGGACGACCAAATTTATAATACTATTGTTACAGCTCATGCTTTTATTATAATTTTCTTTATAGTTATACCTATTATAATTGGGGGATTTGGAAATTGACTCGTACCTTTAATATTAGGGGCCCCAGATATAGCTTTCCCACGAATAAATAATATAAGATTTTGATTATTACCCCCCTCTATTACTCTTTTAATTTCGAGAAGAATTGTAGAAAATGGAGCTGGAACAGGATGAACAGTTTACCCTCCTCTATCCTCCAATATTGCTCATGGGGGAAGATCTGTAGATTTAGCTATTTTTTCATTACATTTAGCTGGAATTTCCTCAATTTTAGGTGCAATTAACTTTATTACTACTATTATTAATATACGATTAAATAATATATTTTTTGATCAATTACCTTTATTTGTTTGAGCTGTTGGAATTACAGCATTTTTATTATTATTATCATTACCTGTATTAGCTGGAGCTATCACTATATTATTAACAGATCGAAATTTAAATACATCTTTTTT---------------------------------------------------------
>JQ179923.1
-----------------------------------------ATTAATTCGAGCTGAATTAGGAAACCCAGGCTCATTAATTGGGGACGACCAAATTTATAATACTATTGTTACAGCTCATGCTTTTATTATAATTTTCTTTATAGTTATACCTATTATAATTGGGGGATTTGGAAATTGACTCGTACCTTTAATATTAGGGGCCCCAGATATAGCTTTCCCACGAATAAATAATATAAGATTTTGATTATTACCCCCCTCTATTACTCTTTTAATTTCGAGAAGAATTGTGGAAAATGGAGCTGGAACAGGATGAACAGTTTACCCTCCTCTATCCTCCAATATTGCTCATGGGGGAAGATCTGTAGATTTAGCTATTTTTTCATTACATTTAGCTGGAATTTCCTCAATTTTAGGTGCAATTAACTTTATTACTACTATTATTAATATACGATTAAATAATATATTTTTTGATCAATTACCTTTATTTGTTTGAGCTGTTGGAATTACAGCATTTTTATTATTATTATCATTACCTGT------------------------------------------------------------------------------------------------------------------
>JQ179906.1
-----------------------------------------ATTAATTCGAGCTGAATTAGGAAACCCAGGCTCATTAATTGGAGACGACCAAATTTATAATACTATTGTCACAGCTCATGCTTTTATTATAATTTTCTTTATAGTTATACCTATTATAATTGGGGGATTTGGAAATTGACTCGTACCTTTAATATTGGGAGCCCCAGATATAGCTTTCCCACGAATAAATAATATAAGATTTTGATTATTACCCCCCTCTATTACTCTTTTAATTTCGAGAAGAATTGTAGAAAATGGAGCTGGAACAGGATGAACAGTTTACCCTCCTCTATCCTCCAATATTGCTCATGGGGGAAGATCTGTAGATTTAGCTATTTTCTCATTACATTTAGCTGGAATTTCCTCAATTTTAGGTGCAATTAACTTTATTACTACTATTATTAATATACGATTAAATAATATATTTTTTGATCAATTACCTTTATTTGTTTGAGCTGTTGGAATTACAGCATTTTTATTATTATTATCATTACCTGTATTAGCTGGAGCTATCACTATATTATTAACAGATCGAAATTTAAATACATCATTTTT---------------------------------------------------------
>GQ433557.1
TTTGGAATTTGAGCCGGAATAATTGGAACTTCTTTAAGATTATTAATTCGAGCTGAATTAGGAAACCCAGGCTCATTAATTGGAGACGACCAAATTTATAATACTATTGTCACAGCTCATGCTTTTATTATAATTTTCTTTATAGTTATACCTATTATAATTGGGGGATTTGGAAATTGACTCGTACCTTTAATATTAGGAGCCCCAGATATAGCTTTCCCACGAATAAATAATATAAGATTTTGATTATTACCCCCCTCTATTACTCTTTTAATTTCGAGAAGAATTGTAGAAAATGGAGCTGGAACAGGATGAACAGTTTACCCTCCTCTATCCTCCAATATTGCTCATGGGGGAAGATCTGTAGATTTAGCTATTTTCTCATTACATTTAGCTGGAATTTCCTCAATTTTAGGTGCAATTAACTTTATTACTACTATTATTAATATACGATTAAATAATATATTTTTTGATCAATTACCTTTATTTGTTTGAGCTGTTGGAATTACAGCATTTTTATTATTATTATCATTACCTGTATTAGCTGGAGCTATCACTATATTATTAACAGATCGAAATTTAAATACATCATTTTTTGACCCTGCTGGTGGAGGAGACCCCATCCTATACCAACATTTATTT-----------
>JQ179941.1
-----------------------------------------ATTAATTCGAGCTGCATGAAACAACCCAGGGTCATTAATTGGAGACGACCAAATTTATAATACTATTGTCACAGCTCATGCTTTTATTATAATTTTCTTTATAGTTATACCTATTATAATTGGGGGATTTGGAAATTGACTCGTACCTTTAATATTAGGAGCCCCAGATATAGCTTTCCCACGAATAAATAATATAAGATTTTGATTATTACCCCCCTCTATTACTCTTTTAATTTCGAGAAGAATTGTAGAAAATGGAGCTGGAACAGGATGAACAGTTTACCCTCCTCTATCCTCCAATATTGCTCATGGGGGAAGATCTGTAGATTTAGCTATTTTTTCATTACATTTAGCTGGAATTTCCTCAATTTTAGGTGCAAGTAACTTTATTACTACTATTATTAATATACGATTAAATAATATATTTTTTGATCAATTACCTTTATTTGTTTGAGCTGTTGGAATTACAGCATTTTTATTATTATTATCATTACCTGTATTAGCTGGAGCTATCACTATA--------------------------------------------------------------------------------------------
>JQ179891.1
-----------------------------------------ATTAATTCGAGCTGAATTAGGAAACCCAGGCTCATTAATTGGAGACGACCAAATTTATAATACTATTGTCACAGCTCATGCTTTTATTATAATTTTCTTTATAGTTATACCTATTATAATTGGGGGATTTGGAAATTGACTCGTACCTTTAATATTAGGAGCCCCAGATATAGCTTTCCCACGAATAAATAATATAAGATTTTGATTATTACCCCCCTCTATTACTCTTTTAATTTCGAGAAGAATTGTAGAAAATGGAGCTGGAACAGGATGAACAGTTTACCCTCCTCTATCCTCCAATATTGCTCATGGGGGAAGATCTGTAGATTTAGCTATTTTTTCATTACATTTAGCTGGAATTTCCTCAATTTTAGGTGCAATTAACTTTATTACTACTATTATTAATATACGATTAAATAATATATTTTTTGATCAATTACCTTTATTTGTTTGAGCTGTTGGAATTACAGCATTTTTATTATTATTATCATTACCTGTATTAGCTGGAGCTATCACTATATTATTAACAGATCGAAATTTAAATACATCATTTTT---------------------------------------------------------
>JQ179895.1
-----------------------------------------ATTAATTCGAGCTGAATTAGGAAACCCAGGCTCATTAATTGGGGACGACCAAATTTATAATACTATTGTTACAGCTCATGCTTTTATTATAATTTTCTTTATAGTTATACCTATTATAATTGGGGGATTTGGAAATTGACTCGTACCTTTAATATTAGGGGCCCCAGATATAGCTTTCCCACGAATAAATAATATAAGATTTTGATTATTACCCCCCTCTATTACTCTTTTAATTTCGAGAAGAATTGTAGAAAATGGAGCTGGAACAGGATGAACAGTTTACCCCCCTCTATCCTCCAATATTGCTCATGGGGGAAGATCTGTAGATTTAGCTATTTTTTCATTACATTTAGCTGGAATTTCCTCAATTTTAGGTGCAATTAACTTTATTACTACTATTATTAATATACGATTAAATAATATATTTTTTGATCAATTACCTTTATTTGTTTGAGCTGTTGGAATTACAGCATTTTTATTATTATTATCATTACCTGTATTAGCTGGAGCTATCACTATATTATTAACAGATCGAAATTTAAATACATCATTTTT---------------------------------------------------------
